# Supplementary material for: Phenome-wide genetic-correlation analysis and genetically informed causal inference of amyotrophic lateral sclerosis
Source: Hum Genet. 2023 Feb 11;142(8):1173–83. doi: 10.1007/s00439-023-02525-5 (PMC10449723; doi:10.1007/s00439-023-02525-5)
Supplement: Supplementary file 2 — Supplementary file2 (XLSX 223 KB) [file 439_2023_2525_MOESM2_ESM.xlsx]

## Sheet: Supplemental Table 1
Supplemental Table 1: UKB traits investigated in the LDSC heritability analysis.
Phenotype Code	Phenotype Description	N_total	n_controls	n_cases
5111_irnt	3mm asymmetry angle (left)	73818	NA	NA
5108_irnt	3mm asymmetry angle (right)	74038	NA	NA
5156_irnt	3mm asymmetry index (left)	73818	NA	NA
5159_irnt	3mm asymmetry index (right)	74038	NA	NA
5119_irnt	3mm cylindrical power (left)	75398	NA	NA
5116_irnt	3mm cylindrical power (right)	75410	NA	NA
5112_irnt	3mm cylindrical power angle (left)	75389	NA	NA
5115_irnt	3mm cylindrical power angle (right)	75401	NA	NA
5292	3mm index of best keratometry results (left)	75398	NA	NA
5237	3mm index of best keratometry results (right)	75410	NA	NA
5163_irnt	3mm regularity index (left)	73829	NA	NA
5160_irnt	3mm regularity index (right)	74059	NA	NA
5135_irnt	3mm strong meridian (left)	75398	NA	NA
5132_irnt	3mm strong meridian (right)	75410	NA	NA
5104_irnt	3mm strong meridian angle (left)	75398	NA	NA
5107_irnt	3mm strong meridian angle (right)	75410	NA	NA
5096_irnt	3mm weak meridian (left)	75398	NA	NA
5099_irnt	3mm weak meridian (right)	75410	NA	NA
5103_irnt	3mm weak meridian angle (left)	75398	NA	NA
5100_irnt	3mm weak meridian angle (right)	75410	NA	NA
5110_irnt	6mm asymmetry angle (left)	40683	NA	NA
5109_irnt	6mm asymmetry angle (right)	41390	NA	NA
5157_irnt	6mm asymmetry index (left)	40683	NA	NA
5158_irnt	6mm asymmetry index (right)	41390	NA	NA
5118_irnt	6mm cylindrical power (left)	65551	NA	NA
5117_irnt	6mm cylindrical power (right)	66256	NA	NA
5113_irnt	6mm cylindrical power angle (left)	65529	NA	NA
5114_irnt	6mm cylindrical power angle (right)	66237	NA	NA
5306	6mm index of best keratometry results (left)	65551	NA	NA
5251	6mm index of best keratometry results (right)	66256	NA	NA
5162_irnt	6mm regularity index (left)	40700	NA	NA
5161_irnt	6mm regularity index (right)	41455	NA	NA
5134_irnt	6mm strong meridian (left)	65551	NA	NA
5133_irnt	6mm strong meridian (right)	66256	NA	NA
5105_irnt	6mm strong meridian angle (left)	65551	NA	NA
5106_irnt	6mm strong meridian angle (right)	66256	NA	NA
5097_irnt	6mm weak meridian (left)	65551	NA	NA
5098_irnt	6mm weak meridian (right)	66256	NA	NA
5102_irnt	6mm weak meridian angle (left)	65551	NA	NA
5101_irnt	6mm weak meridian angle (right)	66256	NA	NA
2110	Able to confide	350618	NA	NA
20525	Able to pay rent/mortgage as an adult	116296	NA	NA
6017	Able to walk or cycle unaided for 10 minutes	53746	51835	1911
K11_ACHAL	Achalasia of cardia	361194	361075	119
M13_ACHILLESTEND	Achilles tendinitis	361194	361032	162
L12_ACTINKERA	Actinic keratosis	361194	359845	1349
20554_3	Actions taken following self-harm: Need hospital treatment (eg A&E)	117733	115608	2125
20554_6	Actions taken following self-harm: Receive help from friends / family / neighbours	117733	116280	1453
20554_1	Actions taken following self-harm: See anyone from psychiatric or mental health services, including liaison services	117733	116040	1693
20554_5	Actions taken following self-harm: See own GP	117733	116484	1249
20554_4	Actions taken following self-harm: Use a helpline / voluntary organization	117733	117242	491
20550_3	Activities undertaken to treat anxiety: Other therapeutic activities such as mindfulness, yoga or art classes	98990	93255	5735
20550_1	Activities undertaken to treat anxiety: Talking therapies, such as psychotherapy, counselling, group therapy or CBT	98990	86132	12858
20547_3	Activities undertaken to treat depression: Other therapeutic activities such as mindfulness, yoga or art classes	117763	108564	9199
20547_1	Activities undertaken to treat depression: Talking therapies, such as psychotherapy, counselling, group therapy or CBT	117763	91803	25960
F5_ALCOHOLAC	Acute alcohol intoxication	361194	361063	131
K11_ACUTGASTR	Acute gastritis	361194	360600	594
100280	Added milk to filtered coffee	51427	6758	44669
100260	Added milk to instant coffee	51427	21130	30297
100460	Added milk to standard tea	51427	33741	17686
M13_ADHCAPSULITIS	Adhesive capsulitis of shoulder	361194	359996	1198
1767	Adopted as a child	360450	355292	5158
3912	Adopted father still alive	3507	2963	544
3942	Adopted mother still alive	3812	2734	1078
STILL_ADULT	Adult-onset Still disease	361194	359708	1486
3627_irnt	Age angina diagnosed	10651	NA	NA
3786_irnt	Age asthma diagnosed	36955	NA	NA
22147_irnt	Age asthma diagnosed by doctor	11717	NA	NA
40007_irnt	Age at death	10483	NA	NA
20433_irnt	Age at first episode of depression	61033	NA	NA
2754_irnt	Age at first live birth	131987	NA	NA
20434_irnt	Age at last episode of depression	59260	NA	NA
2764_irnt	Age at last live birth	131806	NA	NA
3581_irnt	Age at menopause (last menstrual period)	111593	NA	NA
4700_irnt	Age cataract diagnosed	5020	NA	NA
845	Age completed full time education	240547	NA	NA
4012_irnt	Age deep-vein thrombosis (DVT, blood clot in leg) diagnosed	6795	NA	NA
2976_irnt	Age diabetes diagnosed	16166	NA	NA
2139_irnt	Age first had sexual intercourse	317694	NA	NA
3761_irnt	Age hay fever, rhinitis or eczema diagnosed	72232	NA	NA
22146_irnt	Age hayfever or allergic rhinitis diagnosed by doctor	20904	NA	NA
3894_irnt	Age heart attack diagnosed	8024	NA	NA
2966_irnt	Age high blood pressure diagnosed	87024	NA	NA
3872_irnt	Age of primiparous women at birth of child	25545	NA	NA
22507_irnt	Age of stopping smoking	33335	NA	NA
3536_irnt	Age started hormone-replacement therapy (HRT)	68299	NA	NA
2794_irnt	Age started oral contraceptive pill	154112	NA	NA
3436_irnt	Age started smoking in current smokers	27291	NA	NA
2867_irnt	Age started smoking in former smokers	88898	NA	NA
2217_irnt	Age started wearing glasses or contact lenses	310992	NA	NA
4056_irnt	Age stroke diagnosed	5339	NA	NA
20455_irnt	Age when last took cannabis	25698	NA	NA
2714	Age when periods started (menarche)	188644	NA	NA
30620_irnt	Alanine aminotransferase (quantile)	344136	NA	NA
30600_irnt	Albumin (quantile)	315268	NA	NA
100022	Alcohol	51453	NA	NA
KRA_PSY_ALCOH	Alcohol abuse, main dg	361194	360872	322
100580	Alcohol consumed	51427	25991	25436
20117_2	Alcohol drinker status: Current	360726	23807	336919
20117_0	Alcohol drinker status: Never	360726	349483	11243
20117_1	Alcohol drinker status: Previous	360726	348162	12564
1558	Alcohol intake frequency.	360726	NA	NA
1628	Alcohol intake versus 10 years previously	334989	NA	NA
1618	Alcohol usually taken with meals	184716	59552	125164
30610_irnt	Alkaline phosphatase (quantile)	344292	NA	NA
F5_ALLANXIOUS	All anxiety disorders	361194	360662	532
INFLUENZA	All influenza (not pneumonia)	361194	361047	147
M13_ALGONEURO	Alogoneurodystrophy	361194	361071	123
AD	Alzheimer’s disease	361194	361075	119
20403	Amount of alcohol drunk on a typical drinking day	108256	NA	NA
41219_2	Anaesthetics administered during delivery: Epidural or caudal anaesthetic	3970	2230	1740
41219_6	Anaesthetics administered during delivery: Epidural or caudal, and spinal anaesthetic	3409	3216	193
41219_1	Anaesthetics administered during delivery: General anaesthetic	3442	3222	220
41219_7	Anaesthetics administered during delivery: Other	4094	1892	2202
41219_3	Anaesthetics administered during delivery: Spinal anaesthetic	3780	2526	1254
41220_2	Anaesthetics administered post delivery: Epidural or caudal anaesthetic	1593	1249	344
41220_1	Anaesthetics administered post delivery: General anaesthetic	1545	1182	363
41220_7	Anaesthetics administered post delivery: Other	1903	641	1262
41220_3	Anaesthetics administered post delivery: Spinal anaesthetic	1568	1302	266
3143_irnt	Ankle spacing width	206589	NA	NA
4100_irnt	Ankle spacing width (left)	114630	NA	NA
4119_irnt	Ankle spacing width (right)	114614	NA	NA
2129	Answered sexual history questions	361015	29611	331404
PULM_ANXIETY	Anxiety (asthma-related co-morbidities)	361194	360662	532
KRA_PSY_ANXIETY	Anxiety disorders	361194	360102	1092
KRA_PSY_DEMENTIA	Any dementia	361194	360951	243
ICDMAIN_ANY_ENTRY	Any ICDMAIN event in hilmo or causes of death	361194	79185	282009
KRA_PSY_ANYMENTAL	Any mental disorder	361194	356890	4304
KRA_PSY_ANYMENTAL_SUICID	Any mental disorder, or suicide (or attempt)	361194	361071	123
I9_AORTANEUR	Aortic aneurysm	361194	360605	589
30630_irnt	Apoliprotein A (quantile)	313387	NA	NA
30640_irnt	Apoliprotein B (quantile)	342590	NA	NA
104450	Apple intake	51427	NA	NA
23124_irnt	Arm fat mass (left)	354673	NA	NA
23120_irnt	Arm fat mass (right)	354736	NA	NA
23123_irnt	Arm fat percentage (left)	354707	NA	NA
23119_irnt	Arm fat percentage (right)	354760	NA	NA
23125_irnt	Arm fat-free mass (left)	354668	NA	NA
23121_irnt	Arm fat-free mass (right)	354732	NA	NA
23126_irnt	Arm predicted mass (left)	354653	NA	NA
23122_irnt	Arm predicted mass (right)	354726	NA	NA
I9_ARTEMBTHR	Arterial embolism and thrombosis	361194	360616	578
I9_ARTEMBTHRLOW	Arterial embolism and thrombosis of lower extremity artery	361194	360832	362
L12_PSORI_ARTHRO	Arthropathic psoriasis	361194	360954	240
M13_ARTHROSIS	Arthrosis	361194	336217	24977
30650_irnt	Aspartate aminotransferase (quantile)	342990	NA	NA
J10_ASTHMA	Asthma	361194	359201	1993
ASTHMA_MODE	Asthma (mode)	361194	360997	197
ASTHMA_HOSPITAL1	Asthma, hospital admissions 1	361194	359208	1986
ASTHMA_PNEUMONIA	Asthma-related pneumonia	361194	355294	5900
5089_irnt	Astigmatism angle (left)	77739	NA	NA
5088_irnt	Astigmatism angle (right)	77983	NA	NA
L12_ATROPHICSKIN	Atrophic disorders of skin	361194	359437	1757
4924	Attempted fluid intelligence (FI) test.	118657	1526	117131
6146_1	Attendance/disability/mobility allowance: Attendance allowance	358597	356073	2524
6146_3	Attendance/disability/mobility allowance: Blue badge	358597	345864	12733
6146_2	Attendance/disability/mobility allowance: Disability living allowance	358597	342900	15697
6146_100	Attendance/disability/mobility allowance: None of the above	358597	20718	337879
I9_AVBLOCK	AV-block	361194	360585	609
24023_irnt	Average 16-hour sound level of noise pollution	356078	NA	NA
24024_irnt	Average 24-hour sound level of noise pollution	356078	NA	NA
24020_irnt	Average daytime sound level of noise pollution	356078	NA	NA
24021_irnt	Average evening sound level of noise pollution	356078	NA	NA
4429	Average monthly beer plus cider intake	26285	NA	NA
4418	Average monthly champagne plus white wine intake	26198	NA	NA
4451	Average monthly fortified wine intake	26328	NA	NA
4462	Average monthly intake of other alcoholic drinks	26359	NA	NA
4407	Average monthly red wine intake	26229	NA	NA
4440	Average monthly spirits intake	26193	NA	NA
24022_irnt	Average night-time sound level of noise pollution	356078	NA	NA
738	Average total household income before tax	311028	NA	NA
1588	Average weekly beer plus cider intake	258256	NA	NA
1578	Average weekly champagne plus white wine intake	257623	NA	NA
1608	Average weekly fortified wine intake	258191	NA	NA
5364	Average weekly intake of other alcoholic drinks	85420	NA	NA
1568	Average weekly red wine intake	257773	NA	NA
1598	Average weekly spirits intake	257426	NA	NA
20495	Avoided activities or situations because of previous stressful experience in past month	117868	NA	NA
3571	Back pain for 3+ months	90555	28500	62055
DM_BCKGRND_RETINOPAT	Background diabetic retinopathy	361194	361086	108
H7_BCKRNDRETINOPAT	Background retinopathy and retinal vascular changes	361194	361086	108
103070	Bacon intake	51427	NA	NA
IBD_BACT_INTEST_INFECTIONS	Bacterial intestinal infections, IBD co-morbidities	361194	360270	924
PNEUMOBACTKNOWN	Bacterial pneumonia (organism specified)	361194	360665	529
104460	Banana intake	51427	NA	NA
K11_BARRET	Barret oesophagus	361194	359403	1791
23105_irnt	Basal metabolic rate	354825	NA	NA
30160	Basophill count	349856	NA	NA
30220_irnt	Basophill percentage	349861	NA	NA
103020	Beef intake	359784	NA	NA
20522	Been in a confiding relationship as an adult	115099	NA	NA
20526	Been in serious accident believed to be life-threatening	117922	106597	11325
20527	Been involved in combat or exposed to war-zone	117954	113944	4010
100710	Beer/cider intake	51427	NA	NA
20552_2	Behavioural and miscellaneous addictions: A behaviour	116746	115530	1216
20552_1	Behavioural and miscellaneous addictions: Something else not mentioned	116746	116305	441
F5_BEHAVE	Behavioural syndromes associated with physiological disturbances and physical factors	361194	361011	183
20460	Belief that own life is meaningful	115352	NA	NA
20521	Belittlement by partner or ex-partner as an adult	117741	NA	NA
G6_BELLPA	Bell's palsy	361194	360856	338
H8_BPV	Benign paroxysmal vertigo	361194	361046	148
2834	Bilateral oophorectomy (both ovaries removed)	191515	175886	15629
20126_1	Bipolar and major depression status: Bipolar I Disorder	86895	86339	556
20126_2	Bipolar and major depression status: Bipolar II Disorder	86895	86387	508
20126_0	Bipolar and major depression status: No Bipolar or Depression	86895	24070	62825
20126_4	Bipolar and major depression status: Probable Recurrent major depression (moderate)	86895	75993	10902
20126_3	Bipolar and major depression status: Probable Recurrent major depression (severe)	86895	80591	6304
20126_5	Bipolar and major depression status: Single Probable major depression episode	86895	81095	5800
20122	Bipolar disorder status	1064	508	556
20022_irnt	Birth weight	205475	NA	NA
2744	Birth weight of first child	155202	NA	NA
H7_BLEPHAROCHALASIS	Blepharochalasis	361194	360696	498
6152_8	Blood clot, DVT, bronchitis, emphysema, asthma, rhinitis, eczema, allergy diagnosed by doctor: Asthma	360527	318894	41633
6152_5	Blood clot, DVT, bronchitis, emphysema, asthma, rhinitis, eczema, allergy diagnosed by doctor: Blood clot in the leg (DVT)	360527	353141	7386
6152_7	Blood clot, DVT, bronchitis, emphysema, asthma, rhinitis, eczema, allergy diagnosed by doctor: Blood clot in the lung	360527	357543	2984
6152_6	Blood clot, DVT, bronchitis, emphysema, asthma, rhinitis, eczema, allergy diagnosed by doctor: Emphysema/chronic bronchitis	360527	354389	6138
6152_9	Blood clot, DVT, bronchitis, emphysema, asthma, rhinitis, eczema, allergy diagnosed by doctor: Hayfever, allergic rhinitis or eczema	360527	277120	83407
6152_100	Blood clot, DVT, bronchitis, emphysema, asthma, rhinitis, eczema, allergy diagnosed by doctor: None of the above	360527	116005	244522
102840	Blue cheese intake	51422	NA	NA
23099_irnt	Body fat percentage	354628	NA	NA
21001_irnt	Body mass index (BMI)	359983	NA	NA
5182_1	Both eyes present: Yes	80386	103	80283
100940	Bread consumed	51427	7315	44112
1438_irnt	Bread intake	353030	NA	NA
1448_2	Bread type: Brown	348424	306906	41518
1448_4	Bread type: Other type of bread	348424	333983	14441
1448_1	Bread type: White	348424	256972	91452
1448_3	Bread type: Wholemeal or wholegrain	348424	147411	201013
100760	Breakfast cereal consumed	51427	17358	34069
1677	Breastfed as a baby	273743	79905	193838
22616_0	Breathing problems during period of job: No	91149	1558	89591
22616_1	Breathing problems during period of job: Yes	91149	84452	6697
22618_0	Breathing problems improved/stopped away from workplace or on holiday: No	91149	86767	4382
22618_1	Breathing problems improved/stopped away from workplace or on holiday: Yes	91149	88461	2688
22619_0	Breathing problems responsible for leaving job: No	91149	85737	5412
22619_1	Breathing problems responsible for leaving job: Yes	91149	90737	412
22504	Bring up phlegm/sputum/mucus on most days	91787	83979	7808
BRONCHITIS	Bronchitis	361194	356911	4283
M13_SHOULDERBURSITIS	Bursitis of shoulder	361194	361035	159
3089	Caffeine drink within last hour	331625	324701	6924
102190	Cake intake	51427	NA	NA
M13_CALCIFICTEND	Calcific tendinitis of shoulder	361194	361021	173
100024_irnt	Calcium	51453	NA	NA
30680_irnt	Calcium (quantile)	315153	NA	NA
CAMPYLOENTERITIS	Campylobacter enteritis	361194	360905	289
20001_1061	Cancer code, self-reported: basal cell carcinoma	361141	357700	3441
20001_1035	Cancer code, self-reported: bladder cancer	361141	360298	843
20001_1032	Cancer code, self-reported: brain cancer / primary malignant brain tumour	361141	360969	172
20001_1055	Cancer code, self-reported: chronic lymphocytic	361141	360904	237
20001_1022	Cancer code, self-reported: colon cancer/sigmoid cancer	361141	359927	1214
20001_1030	Cancer code, self-reported: eye and/or adnexal cancer	361141	361032	109
20001_1052	Cancer code, self-reported: hodgkins lymphoma / hodgkins disease	361141	360781	360
20001_1034	Cancer code, self-reported: kidney/renal cell cancer	361141	360668	473
20001_1020	Cancer code, self-reported: large bowel cancer/colorectal cancer	361141	360631	510
20001_1006	Cancer code, self-reported: larynx/throat cancer	361141	360860	281
20001_1048	Cancer code, self-reported: leukaemia	361141	360972	169
20001_1024	Cancer code, self-reported: liver/hepatocellular cancer	361141	361003	138
20001_1001	Cancer code, self-reported: lung cancer	361141	360938	203
20001_1059	Cancer code, self-reported: malignant melanoma	361141	358243	2898
20001_1050	Cancer code, self-reported: multiple myeloma	361141	361016	125
20001_1053	Cancer code, self-reported: non-hodgkins lymphoma	361141	360457	684
20001_1060	Cancer code, self-reported: non-melanoma skin cancer	361141	360599	542
20001_1017	Cancer code, self-reported: oesophageal cancer	361141	360979	162
20001_1063	Cancer code, self-reported: primary bone cancer	361141	361030	111
20001_1023	Cancer code, self-reported: rectal cancer	361141	360869	272
20001_1073	Cancer code, self-reported: rodent ulcer	361141	360622	519
20001_1068	Cancer code, self-reported: sarcoma/fibrosarcoma	361141	360945	196
20001_1003	Cancer code, self-reported: skin cancer	361141	360016	1125
20001_1019	Cancer code, self-reported: small intestine/small bowel cancer	361141	360978	163
20001_1062	Cancer code, self-reported: squamous cell carcinoma	361141	360692	449
20001_1018	Cancer code, self-reported: stomach cancer	361141	361008	133
20001_1065	Cancer code, self-reported: thyroid cancer	361141	360802	339
20001_1011	Cancer code, self-reported: tongue cancer	361141	361018	123
20001_99999	Cancer code, self-reported: unclassifiable	361141	360736	405
2453	Cancer diagnosed by doctor	359981	331472	28509
84_irnt	Cancer year/age first occurred	30871	NA	NA
100005_irnt	Carbohydrate	51453	NA	NA
CARDIAC_ARRHYTM	Cardiac arrhytmias, COPD co-morbidities	361194	352393	8801
I9_CARDMPRI	Cardiomyopathies, Primary/intrinsic	361194	360834	360
I9_CARDMYO	Cardiomyopathy	361194	360773	421
I9_CARDMYOOTH	Cardiomyopathy, other and unspecified	361194	361030	164
100019_irnt	Carotene	51453	NA	NA
G6_CARPTU	Carpal tunnel syndrome	361194	353221	7973
104170	Carrot intake	51427	NA	NA
20121_irnt	Cascot confidence score	10509	NA	NA
1458	Cereal intake	345019	NA	NA
1468_2	Cereal type: Biscuit cereal (e.g. Weetabix)	299898	246588	53310
1468_1	Cereal type: Bran cereal (e.g. All Bran, Branflakes)	299898	249289	50609
1468_4	Cereal type: Muesli	299898	238375	61523
1468_3	Cereal type: Oat cereal (e.g. Ready Brek, porridge)	299898	223547	76351
1468_5	Cereal type: Other (e.g. Cornflakes, Frosties)	299898	241793	58105
I9_ANEURYSM	Cerebral aneurysm, nonruptured	361194	360969	225
G6_CPETAL	Cerebral palsy and other paralytic syndromes	361194	360610	584
AB1_INFECTIONS	Certain infectious and parasitic diseases	361194	351897	9297
M13_CERVICALGIA	Cervicalgia	361194	360145	1049
H7_CHALAZION	Chalazion	361194	359776	1418
102800	Cheese consumers	51427	28182	23245
1408	Cheese intake	352458	NA	NA
3616	Chest pain due to walking ceases when standing still	20222	3779	16443
6015	Chest pain felt during physical activity	54011	1944	52067
6016	Chest pain felt outside physical activity	54416	1662	52754
2335	Chest pain or discomfort	357507	301274	56233
3606	Chest pain or discomfort walking normally	55737	46120	9617
3751	Chest pain or discomfort when walking uphill or hurrying	44867	32929	11938
CHILDHOOD_ALLERGY	Childhood allergy (age < 16)	361194	361053	141
ASTHMA_CHILD	Childhood asthma (age<16)	361194	359201	1993
1737	Childhood sunburn occasions	269734	NA	NA
CHIRHEP_NAS	Chirrosis of liver, NAS	361194	361010	184
K11_CHOLANGI	Cholangitis (sclerosing)	361194	360907	287
30690_irnt	Cholesterol (quantile)	344278	NA	NA
M13_CHRONDROPATHIES	Chrondropathies	361194	360903	291
K11_CHRONGASTR	Chronic gastritis	361194	359404	1790
K11_CHRONPANC	Chronic pancreatitis	361194	360948	246
H8_CHRON_SUPOTITIS	Chronic suppurative otitis media	361194	360989	205
CHRONNAS	Chron's disease NAS	361194	360430	764
RHEUMA_CHRYSTAL	Chrystal arthropathies, rheuma endpoint	361194	361091	103
24014	Close to major road	356078	331522	24556
K11_COELIAC	Coeliac disease	361194	360352	842
100240	Coffee consumed	51427	15109	36318
1498	Coffee intake	334659	NA	NA
1508_1	Coffee type: Decaffeinated coffee (any type)	283449	228139	55310
1508_3	Coffee type: Ground coffee (include espresso, filter etc)	283449	218487	64962
1508_2	Coffee type: Instant coffee	283449	125063	158386
1508_4	Coffee type: Other type of coffee	283449	278658	4791
1687	Comparative body size at age 10	354996	NA	NA
1697	Comparative height size at age 10	355331	NA	NA
6020_1	Completion status of test: Fully completed	54007	3792	50215
6020_33	Completion status of test: Heart rate reached safety level	54007	51084	2923
6020_34	Completion status of test: Incomplete - other reason	54007	53872	135
6020_32	Completion status of test: Participant reported chest-pain and/or other discomfort	54007	53801	206
6020_31	Completion status of test: Participant wanted to stop early	54007	53479	528
G6_CONCUS	Concussion	361194	361057	137
I9_CONDUCTIO	Conduction disorders	361194	360139	1055
H8_CONSENHEARINGLOSS	Conductive and sensorineural hearing loss	361194	360895	299
H8_HL_CON_NAS	Conductive hearing loss, unspecified	361194	361037	157
CONGEN_HEART_ARTER	Congenital malformations of heart and great arteries	361194	360767	427
XVII_MALFORMAT_ABNORMAL	Congenital malformations, deformations and chromosomal abnormalities	361194	359073	2121
22644_irnt	Consecutive night shifts during mixed shift periods	19344	NA	NA
20486	Contemplated self-harm in past year	17244	13806	3438
M13_CONTRACTUREJOINT	Contracture of joint	361194	361056	138
H7_CONVERSTRAB	Convergent concomitant strabismus	361194	361056	138
1289	Cooked vegetable intake	350404	NA	NA
COPD_EXCL	COPD differential diagnosis	361194	334484	26710
COPD_OPPORTUNIST_INFECTIONS	COPD related to chronic (opportunist) infections	361194	360717	477
COPD_EARLYANDLATER	COPD, early/later onset	361194	359297	1897
5264_irnt	Corneal hysteresis (left)	76510	NA	NA
5256_irnt	Corneal hysteresis (right)	76630	NA	NA
5265_irnt	Corneal resistance factor (left)	76510	NA	NA
5257_irnt	Corneal resistance factor (right)	76630	NA	NA
H7_CORNULCER	Corneal ulcer	361194	361092	102
I9_CORATHER	Coronary atherosclerosis	361194	346860	14334
22502	Cough on most days	91787	79194	12593
COX_ARTHROSIS	Coxarthrosis [arthrosis of hip](FG)	361194	351784	9410
30710_irnt	C-reactive protein (quantile)	343524	NA	NA
30510_irnt	Creatinine (enzymatic) in urine	350812	NA	NA
30700_irnt	Creatinine (quantile)	344104	NA	NA
102460	Crisp intake	51427	NA	NA
CHRONLARGE	Crohn's disease of large intestine	361194	360858	336
CHRONSMALL	Crohn's disease of small interstine	361194	360945	249
104210	Cucumber intake	51427	NA	NA
6142_6	Current employment status: Doing unpaid or voluntary work	359931	346623	13308
6142_7	Current employment status: Full or part-time student	359931	357113	2818
6142_1	Current employment status: In paid employment or self-employed	359931	154782	205149
6142_3	Current employment status: Looking after home and/or family	359931	341917	18014
6142_100	Current employment status: None of the above	359931	358201	1730
6142_2	Current employment status: Retired	359931	227000	132931
6142_4	Current employment status: Unable to work because of sickness or disability	359931	346175	13756
6142_5	Current employment status: Unemployed	359931	354237	5694
5183	Current eye infection	80386	79548	838
1239	Current tobacco smoking	360797	NA	NA
5086_irnt	Cylindrical power (left)	77739	NA	NA
5087_irnt	Cylindrical power (right)	77983	NA	NA
30720_irnt	Cystatin C (quantile)	344264	NA	NA
102290	Dark chocolate intake	51416	NA	NA
22630_0	Day shifts worked: Shift pattern was worked for some (but not all) of job	25697	23941	1756
22630_1	Day shifts worked: Shift pattern was worked for whole of job	25697	19651	6046
22630_9	Day shifts worked: This type of shift pattern was not worked during job	25697	5007	20690
20079_5	Day-of-week questionnaire completion requested: Friday	51427	42587	8840
20079_1	Day-of-week questionnaire completion requested: Monday	51427	43386	8041
20079_6	Day-of-week questionnaire completion requested: Saturday	51427	42583	8844
20079_7	Day-of-week questionnaire completion requested: Sunday	51427	51303	124
20079_4	Day-of-week questionnaire completion requested: Thursday	51427	42738	8689
20079_2	Day-of-week questionnaire completion requested: Tuesday	51427	43141	8286
20079_3	Day-of-week questionnaire completion requested: Wednesday	51427	42824	8603
1220	Daytime dozing / sleeping (narcolepsy)	359752	NA	NA
I9_K_CARDIAC	Death due to cardiac causes	361194	359597	1597
100360	Decaffeinated coffee	51427	5879	45548
M13_DEFORMDORSO	Deforming dorsopathies	361194	360285	909
M13_FINGERDEFORM	Deformity of finger(s)	361194	361017	177
H7_MACULADEGEN	Degeneration of macula and posterior pole	361194	360181	1013
41221_7	Delivery methods: Elective caesarean section	8019	6862	1157
41221_8	Delivery methods: Emergency caesarean section	8019	6861	1158
41221_2	Delivery methods: Low forceps, not breech	8019	7781	238
41221_3	Delivery methods: Other forceps, not breech	8019	7829	190
41221_9	Delivery methods: Other than those specified above	8019	7188	831
41221_1	Delivery methods: Spontaneous other cephalic	8019	7653	366
41221_0	Delivery methods: Spontaneous vertex	8019	3512	4507
41221_4	Delivery methods: Ventouse, vacuum extraction	8019	7231	788
F5_DEMENTIA	Dementia	361194	361037	157
G6_DEMYEL	Demyelenating diseases of the central nervous system	361194	360406	788
F5_DEPRESSIO	Depression	361194	360049	1145
20445	Depression possibly related to childbirth	38007	33173	4834
20447	Depression possibly related to stressful or traumatic event	66334	17844	48490
102130	Dessert consumers	51427	34809	16618
41248_3001	Destinations on discharge from hospital (recoded): High security psychiatric hospital: NHS	359447	359261	186
41248_7002	Destinations on discharge from hospital (recoded): Nursing, residential care, group home: Local Authoritory	359451	359345	106
41248_7001	Destinations on discharge from hospital (recoded): Nursing, residential care, group home: NHS	359451	359305	146
41248_7003	Destinations on discharge from hospital (recoded): Nursing, residential care, group home: Non-NHS	359448	359284	164
41248_8002	Destinations on discharge from hospital (recoded): Other hospital: Non-NHS	359455	358771	684
41248_2000	Destinations on discharge from hospital (recoded): Temporary place of residence	359468	358331	1137
41248_5000	Destinations on discharge from hospital (recoded): Transfer to other NHS provider	359437	358999	438
41248_5001	Destinations on discharge from hospital (recoded): Transfer to other NHS provider: General ward, young physically disabled, A&E	359670	354430	5240
41248_5003	Destinations on discharge from hospital (recoded): Transfer to other NHS provider: Psychiatry, learning disabilities	359463	359098	365
41248_6000	Destinations on discharge from hospital (recoded): Transfer within NHS provider	359438	357557	1881
41248_6007	Destinations on discharge from hospital (recoded): Transfer within NHS provider: Geriatrics	359437	359265	172
41248_6005	Destinations on discharge from hospital (recoded): Transfer within NHS provider: Medical specialty	359437	357779	1658
41248_6004	Destinations on discharge from hospital (recoded): Transfer within NHS provider: Surgical specialty	359437	358473	964
41248_1000	Destinations on discharge from hospital (recoded): Usual Place of residence	361058	128424	232634
41248_1002	Destinations on discharge from hospital (recoded): Usual Place of residence: Living alone	359437	357164	2273
41248_1001	Destinations on discharge from hospital (recoded): Usual Place of residence: Living with relatives	359439	349053	10386
41215_1	Detention categories: Formally detained under Part II, Mental Health Act 1983	361194	358968	2226
41215_0	Detention categories: Informal, not formally detained	361194	332966	28228
2443	Diabetes diagnosed by doctor	360192	342917	17275
DM_HYPOGLYC	Diabetic hypoglycemia	361194	360809	385
DM_KETOACIDOSIS	Diabetic ketoacidosis	361194	360960	234
20528	Diagnosed with life-threatening illness	117617	98326	19291
A04	Diagnoses - main ICD10: A04 Other bacterial intestinal infections	361194	360432	762
A08	Diagnoses - main ICD10: A08 Viral and other specified intestinal infections	361194	360731	463
A09	Diagnoses - main ICD10: A09 Diarrhoea and gastro-enteritis of presumed infectious origin	361194	359033	2161
A41	Diagnoses - main ICD10: A41 Other septicaemia	361194	360098	1096
A63	Diagnoses - main ICD10: A63 Other predominantly sexually transmitted diseases, not elsewhere classified	361194	361093	101
A87	Diagnoses - main ICD10: A87 Viral meningitis	361194	361078	116
B02	Diagnoses - main ICD10: B02 Zoster [herpes zoster]	361194	361033	161
B07	Diagnoses - main ICD10: B07 Viral warts	361194	360757	437
B18	Diagnoses - main ICD10: B18 Chronic viral hepatitis	361194	361060	134
B34	Diagnoses - main ICD10: B34 Viral infection of unspecified site	361194	360261	933
B37	Diagnoses - main ICD10: B37 Candidiasis	361194	360942	252
C01	Diagnoses - main ICD10: C01 Malignant neoplasm of base of tongue	361194	361092	102
C02	Diagnoses - main ICD10: C02 Malignant neoplasm of other and unspecified parts of tongue	361194	361042	152
C09	Diagnoses - main ICD10: C09 Malignant neoplasm of tonsil	361194	361032	162
C15	Diagnoses - main ICD10: C15 Malignant neoplasm of oesophagus	361194	360675	519
C16	Diagnoses - main ICD10: C16 Malignant neoplasm of stomach	361194	360806	388
C17	Diagnoses - main ICD10: C17 Malignant neoplasm of small intestine	361194	361080	114
C18	Diagnoses - main ICD10: C18 Malignant neoplasm of colon	361194	358968	2226
C19	Diagnoses - main ICD10: C19 Malignant neoplasm of rectosigmoid junction	361194	360696	498
C20	Diagnoses - main ICD10: C20 Malignant neoplasm of rectum	361194	360076	1118
C21	Diagnoses - main ICD10: C21 Malignant neoplasm of anus and anal canal	361194	361055	139
C22	Diagnoses - main ICD10: C22 Malignant neoplasm of liver and intrahepatic bile ducts	361194	361005	189
C25	Diagnoses - main ICD10: C25 Malignant neoplasm of pancreas	361194	360791	403
C32	Diagnoses - main ICD10: C32 Malignant neoplasm of larynx	361194	361035	159
C34	Diagnoses - main ICD10: C34 Malignant neoplasm of bronchus and lung	361194	359767	1427
C43	Diagnoses - main ICD10: C43 Malignant melanoma of skin	361194	359522	1672
C44	Diagnoses - main ICD10: C44 Other malignant neoplasms of skin	361194	352108	9086
C45	Diagnoses - main ICD10: C45 Mesothelioma	361194	361044	150
C48	Diagnoses - main ICD10: C48 Malignant neoplasm of retroperitoneum and peritoneum	361194	361072	122
C49	Diagnoses - main ICD10: C49 Malignant neoplasm of other connective and soft tissue	361194	360972	222
C50	Diagnoses - main ICD10: C50 Malignant neoplasm of breast	361194	352890	8304
C53	Diagnoses - main ICD10: C53 Malignant neoplasm of cervix uteri	361194	361002	192
C54	Diagnoses - main ICD10: C54 Malignant neoplasm of corpus uteri	361194	360206	988
C56	Diagnoses - main ICD10: C56 Malignant neoplasm of ovary	361194	360501	693
C61	Diagnoses - main ICD10: C61 Malignant neoplasm of prostate	361194	356852	4342
C62	Diagnoses - main ICD10: C62 Malignant neoplasm of testis	361194	360973	221
C64	Diagnoses - main ICD10: C64 Malignant neoplasm of kidney, except renal pelvis	361194	360493	701
C67	Diagnoses - main ICD10: C67 Malignant neoplasm of bladder	361194	359640	1554
C69	Diagnoses - main ICD10: C69 Malignant neoplasm of eye and adnexa	361194	361057	137
C71	Diagnoses - main ICD10: C71 Malignant neoplasm of brain	361194	360826	368
C73	Diagnoses - main ICD10: C73 Malignant neoplasm of thyroid gland	361194	360916	278
C77	Diagnoses - main ICD10: C77 Secondary and unspecified malignant neoplasm of lymph nodes	361194	360536	658
C78	Diagnoses - main ICD10: C78 Secondary malignant neoplasm of respiratory and digestive organs	361194	359816	1378
C79	Diagnoses - main ICD10: C79 Secondary malignant neoplasm of other sites	361194	360095	1099
C80	Diagnoses - main ICD10: C80 Malignant neoplasm without specification of site	361194	360796	398
C81	Diagnoses - main ICD10: C81 Hodgkin's disease	361194	361044	150
C82	Diagnoses - main ICD10: C82 Follicular [nodular] non-Hodgkin's lymphoma	361194	360874	320
C83	Diagnoses - main ICD10: C83 Diffuse non-Hodgkin's lymphoma	361194	360607	587
C85	Diagnoses - main ICD10: C85 Other and unspecified types of non-Hodgkin's lymphoma	361194	360432	762
C90	Diagnoses - main ICD10: C90 Multiple myeloma and malignant plasma cell neoplasms	361194	360793	401
C91	Diagnoses - main ICD10: C91 Lymphoid leukaemia	361194	360845	349
C92	Diagnoses - main ICD10: C92 Myeloid leukaemia	361194	360866	328
D03	Diagnoses - main ICD10: D03 Melanoma in situ	361194	360617	577
D04	Diagnoses - main ICD10: D04 Carcinoma in situ of skin	361194	360792	402
D05	Diagnoses - main ICD10: D05 Carcinoma in situ of breast	361194	359740	1454
D06	Diagnoses - main ICD10: D06 Carcinoma in situ of cervix uteri	361194	360744	450
D07	Diagnoses - main ICD10: D07 Carcinoma in situ of other and unspecified genital organs	361194	360858	336
D09	Diagnoses - main ICD10: D09 Carcinoma in situ of other and unspecified sites	361194	361053	141
D10	Diagnoses - main ICD10: D10 Benign neoplasm of mouth and pharynx	361194	360823	371
D11	Diagnoses - main ICD10: D11 Benign neoplasm of major salivary glands	361194	360818	376
D12	Diagnoses - main ICD10: D12 Benign neoplasm of colon, rectum, anus and anal canal	361194	352317	8877
D13	Diagnoses - main ICD10: D13 Benign neoplasm of other and ill-defined parts of digestive system	361194	360572	622
D14	Diagnoses - main ICD10: D14 Benign neoplasm of middle ear and respiratory system	361194	360991	203
D16	Diagnoses - main ICD10: D16 Benign neoplasm of bone and articular cartilage	361194	360983	211
D17	Diagnoses - main ICD10: D17 Benign lipomatous neoplasm	361194	356880	4314
D18	Diagnoses - main ICD10: D18 Haemangioma and lymphangioma, any site	361194	360267	927
D21	Diagnoses - main ICD10: D21 Other benign neoplasms of connective and other soft tissue	361194	360815	379
D22	Diagnoses - main ICD10: D22 Melanocytic naevi	361194	357693	3501
D23	Diagnoses - main ICD10: D23 Other benign neoplasms of skin	361194	358109	3085
D24	Diagnoses - main ICD10: D24 Benign neoplasm of breast	361194	360105	1089
D25	Diagnoses - main ICD10: D25 Leiomyoma of uterus	361194	355687	5507
D26	Diagnoses - main ICD10: D26 Other benign neoplasms of uterus	361194	361030	164
D27	Diagnoses - main ICD10: D27 Benign neoplasm of ovary	361194	360248	946
D28	Diagnoses - main ICD10: D28 Benign neoplasm of other and unspecified female genital organs	361194	361062	132
D30	Diagnoses - main ICD10: D30 Benign neoplasm of urinary organs	361194	361079	115
D32	Diagnoses - main ICD10: D32 Benign neoplasm of meninges	361194	360867	327
D33	Diagnoses - main ICD10: D33 Benign neoplasm of brain and other parts of central nervous system	361194	360941	253
D34	Diagnoses - main ICD10: D34 Benign neoplasm of thyroid gland	361194	360998	196
D35	Diagnoses - main ICD10: D35 Benign neoplasm of other and unspecified endocrine glands	361194	360624	570
D36	Diagnoses - main ICD10: D36 Benign neoplasm of other and unspecified sites	361194	360690	504
D37	Diagnoses - main ICD10: D37 Neoplasm of uncertain or unknown behaviour of oral cavity and digestive organs	361194	360458	736
D38	Diagnoses - main ICD10: D38 Neoplasm of uncertain or unknown behaviour of middle ear and respiratory and intrathoracic organs	361194	361087	107
D39	Diagnoses - main ICD10: D39 Neoplasm of uncertain or unknown behaviour of female genital organs	361194	361069	125
D41	Diagnoses - main ICD10: D41 Neoplasm of uncertain or unknown behaviour of urinary organs	361194	360670	524
D43	Diagnoses - main ICD10: D43 Neoplasm of uncertain or unknown behaviour of brain and central nervous system	361194	361079	115
D44	Diagnoses - main ICD10: D44 Neoplasm of uncertain or unknown behaviour of endocrine glands	361194	361081	113
D45	Diagnoses - main ICD10: D45 Polycythaemia vera	361194	360945	249
D46	Diagnoses - main ICD10: D46 Myelodysplastic syndromes	361194	361039	155
D47	Diagnoses - main ICD10: D47 Other neoplasms of uncertain or unknown behaviour of lymphoid, haematopoietic and related tissue	361194	360937	257
D48	Diagnoses - main ICD10: D48 Neoplasm of uncertain or unknown behaviour of other and unspecified sites	361194	360650	544
D50	Diagnoses - main ICD10: D50 Iron deficiency anaemia	361194	357972	3222
D61	Diagnoses - main ICD10: D61 Other aplastic anaemias	361194	361067	127
D63	Diagnoses - main ICD10: D63 Anaemia in chronic diseases classified elsewhere	361194	361080	114
D64	Diagnoses - main ICD10: D64 Other anaemias	361194	357492	3702
D69	Diagnoses - main ICD10: D69 Purpura and other haemorrhagic conditions	361194	360784	410
D70	Diagnoses - main ICD10: D70 Agranulocytosis	361194	360212	982
D75	Diagnoses - main ICD10: D75 Other diseases of blood and blood-forming organs	361194	360898	296
D86	Diagnoses - main ICD10: D86 Sarcoidosis	361194	361024	170
D89	Diagnoses - main ICD10: D89 Other disorders involving the immune mechanism, not elsewhere classified	361194	361043	151
E03	Diagnoses - main ICD10: E03 Other hypothyroidism	361194	361076	118
E04	Diagnoses - main ICD10: E04 Other non-toxic goitre	361194	360142	1052
E05	Diagnoses - main ICD10: E05 Thyrotoxicosis [hyperthyroidism]	361194	360802	392
E10	Diagnoses - main ICD10: E10 Insulin-dependent diabetes mellitus	361194	360724	470
E11	Diagnoses - main ICD10: E11 Non-insulin-dependent diabetes mellitus	361194	360489	705
E14	Diagnoses - main ICD10: E14 Unspecified diabetes mellitus	361194	360970	224
E16	Diagnoses - main ICD10: E16 Other disorders of pancreatic internal secretion	361194	360899	295
E21	Diagnoses - main ICD10: E21 Hyperparathyroidism and other disorders of parathyroid gland	361194	360886	308
E22	Diagnoses - main ICD10: E22 Hyperfunction of pituitary gland	361194	361081	113
E23	Diagnoses - main ICD10: E23 Hypofunction and other disorders of pituitary gland	361194	361021	173
E27	Diagnoses - main ICD10: E27 Other disorders of adrenal gland	361194	361001	193
E66	Diagnoses - main ICD10: E66 Obesity	361194	360841	353
E83	Diagnoses - main ICD10: E83 Disorders of mineral metabolism	361194	360436	758
E86	Diagnoses - main ICD10: E86 Volume depletion	361194	361004	190
E87	Diagnoses - main ICD10: E87 Other disorders of fluid, electrolyte and acid-base balance	361194	360630	564
F05	Diagnoses - main ICD10: F05 Delirium, not induced by alcohol and other psychoactive substances	361194	361088	106
F10	Diagnoses - main ICD10: F10 Mental and behavioural disorders due to use of alcohol	361194	360408	786
F20	Diagnoses - main ICD10: F20 Schizophrenia	361194	360996	198
F31	Diagnoses - main ICD10: F31 Bipolar affective disorder	361194	360823	371
F32	Diagnoses - main ICD10: F32 Depressive episode	361194	360418	776
F33	Diagnoses - main ICD10: F33 Recurrent depressive disorder	361194	360901	293
F41	Diagnoses - main ICD10: F41 Other anxiety disorders	361194	360778	416
F43	Diagnoses - main ICD10: F43 Reaction to severe stress, and adjustment disorders	361194	360967	227
F45	Diagnoses - main ICD10: F45 Somatoform disorders	361194	360953	241
F52	Diagnoses - main ICD10: F52 Sexual dysfunction, not caused by organic disorder or disease	361194	361073	121
F99	Diagnoses - main ICD10: F99 Mental disorder, not otherwise specified	361194	361076	118
G12	Diagnoses - main ICD10: G12 Spinal muscular atrophy and related syndromes	361194	361074	120
G20	Diagnoses - main ICD10: G20 Parkinson's disease	361194	360988	206
G24	Diagnoses - main ICD10: G24 Dystonia	361194	361087	107
G35	Diagnoses - main ICD10: G35 Multiple sclerosis	361194	360628	566
G37	Diagnoses - main ICD10: G37 Other demyelinating diseases of central nervous system	361194	360994	200
G40	Diagnoses - main ICD10: G40 Epilepsy	361194	360399	795
G43	Diagnoses - main ICD10: G43 Migraine	361194	360122	1072
G44	Diagnoses - main ICD10: G44 Other headache syndromes	361194	360887	307
G45	Diagnoses - main ICD10: G45 Transient cerebral ischaemic attacks and related syndromes	361194	359450	1744
G47	Diagnoses - main ICD10: G47 Sleep disorders	361194	358471	2723
G50	Diagnoses - main ICD10: G50 Disorders of trigeminal nerve	361194	360982	212
G51	Diagnoses - main ICD10: G51 Facial nerve disorders	361194	360819	375
G54	Diagnoses - main ICD10: G54 Nerve root and plexus disorders	361194	361051	143
G56	Diagnoses - main ICD10: G56 Mononeuropathies of upper limb	361194	353064	8130
G57	Diagnoses - main ICD10: G57 Mononeuropathies of lower limb	361194	360083	1111
G58	Diagnoses - main ICD10: G58 Other mononeuropathies	361194	361062	132
G61	Diagnoses - main ICD10: G61 Inflammatory polyneuropathy	361194	360988	206
G62	Diagnoses - main ICD10: G62 Other polyneuropathies	361194	360902	292
G81	Diagnoses - main ICD10: G81 Hemiplegia	361194	360903	291
G93	Diagnoses - main ICD10: G93 Other disorders of brain	361194	360901	293
G95	Diagnoses - main ICD10: G95 Other diseases of spinal cord	361194	360972	222
H00	Diagnoses - main ICD10: H00 Hordeolum and chalazion	361194	359727	1467
H01	Diagnoses - main ICD10: H01 Other inflammation of eyelid	361194	361042	152
H02	Diagnoses - main ICD10: H02 Other disorders of eyelid	361194	356900	4294
H04	Diagnoses - main ICD10: H04 Disorders of lachrymal system	361194	359718	1476
H05	Diagnoses - main ICD10: H05 Disorders of orbit	361194	361052	142
H11	Diagnoses - main ICD10: H11 Other disorders of conjunctiva	361194	360766	428
H16	Diagnoses - main ICD10: H16 Keratitis	361194	361040	154
H18	Diagnoses - main ICD10: H18 Other disorders of cornea	361194	360899	295
H25	Diagnoses - main ICD10: H25 Senile cataract	361194	354862	6332
H26	Diagnoses - main ICD10: H26 Other cataract	361194	349888	11306
H27	Diagnoses - main ICD10: H27 Other disorders of lens	361194	361066	128
H33	Diagnoses - main ICD10: H33 Retinal detachments and breaks	361194	358523	2671
H34	Diagnoses - main ICD10: H34 Retinal vascular occlusions	361194	360891	303
H35	Diagnoses - main ICD10: H35 Other retinal disorders	361194	359643	1551
H40	Diagnoses - main ICD10: H40 Glaucoma	361194	359479	1715
H43	Diagnoses - main ICD10: H43 Disorders of vitreous body	361194	360746	448
H49	Diagnoses - main ICD10: H49 Paralytic strabismus	361194	361059	135
H50	Diagnoses - main ICD10: H50 Other strabismus	361194	360553	641
H52	Diagnoses - main ICD10: H52 Disorders of refraction and accommodation	361194	361008	186
H53	Diagnoses - main ICD10: H53 Visual disturbances	361194	360634	560
H57	Diagnoses - main ICD10: H57 Other disorders of eye and adnexa	361194	361004	190
H59	Diagnoses - main ICD10: H59 Postprocedural disorders of eye and adnexa, not elsewhere classified	361194	361067	127
H60	Diagnoses - main ICD10: H60 Otitis externa	361194	360892	302
H61	Diagnoses - main ICD10: H61 Other disorders of external ear	361194	360587	607
H65	Diagnoses - main ICD10: H65 Nonsuppurative otitis media	361194	360413	781
H66	Diagnoses - main ICD10: H66 Suppurative and unspecified otitis media	361194	360747	447
H69	Diagnoses - main ICD10: H69 Other disorders of Eustachian tube	361194	361075	119
H71	Diagnoses - main ICD10: H71 Cholesteatoma of middle ear	361194	360864	330
H72	Diagnoses - main ICD10: H72 Perforation of tympanic membrane	361194	360552	642
H73	Diagnoses - main ICD10: H73 Other disorders of tympanic membrane	361194	361032	162
H74	Diagnoses - main ICD10: H74 Other disorders of middle ear and mastoid	361194	360961	233
H80	Diagnoses - main ICD10: H80 Otosclerosis	361194	360973	221
H81	Diagnoses - main ICD10: H81 Disorders of vestibular function	361194	360853	341
H83	Diagnoses - main ICD10: H83 Other diseases of inner ear	361194	360676	518
H90	Diagnoses - main ICD10: H90 Conductive and sensorineural hearing loss	361194	360912	282
H91	Diagnoses - main ICD10: H91 Other hearing loss	361194	360804	390
H92	Diagnoses - main ICD10: H92 Otalgia and effusion of ear	361194	360943	251
H93	Diagnoses - main ICD10: H93 Other disorders of ear, not elsewhere classified	361194	361069	125
I08	Diagnoses - main ICD10: I08 Multiple valve diseases	361194	360944	250
I10	Diagnoses - main ICD10: I10 Essential (primary) hypertension	361194	360407	787
I12	Diagnoses - main ICD10: I12 Hypertensive renal disease	361194	361018	176
I20	Diagnoses - main ICD10: I20 Angina pectoris	361194	354948	6246
I21	Diagnoses - main ICD10: I21 Acute myocardial infarction	361194	355246	5948
I22	Diagnoses - main ICD10: I22 Subsequent myocardial infarction	361194	360730	464
I24	Diagnoses - main ICD10: I24 Other acute ischaemic heart diseases	361194	360707	487
I25	Diagnoses - main ICD10: I25 Chronic ischaemic heart disease	361194	348425	12769
I26	Diagnoses - main ICD10: I26 Pulmonary embolism	361194	359076	2118
I27	Diagnoses - main ICD10: I27 Other pulmonary heart diseases	361194	361077	117
I30	Diagnoses - main ICD10: I30 Acute pericarditis	361194	361058	136
I31	Diagnoses - main ICD10: I31 Other diseases of pericardium	361194	360812	382
I33	Diagnoses - main ICD10: I33 Acute and subacute endocarditis	361194	361061	133
I34	Diagnoses - main ICD10: I34 Nonrheumatic mitral valve disorders	361194	360642	552
I35	Diagnoses - main ICD10: I35 Nonrheumatic aortic valve disorders	361194	360293	901
I42	Diagnoses - main ICD10: I42 Cardiomyopathy	361194	360715	479
I44	Diagnoses - main ICD10: I44 Atrioventricular and left bundle-branch block	361194	360543	651
I45	Diagnoses - main ICD10: I45 Other conduction disorders	361194	360902	292
I46	Diagnoses - main ICD10: I46 Cardiac arrest	361194	361027	167
I47	Diagnoses - main ICD10: I47 Paroxysmal tachycardia	361194	359509	1685
I48	Diagnoses - main ICD10: I48 Atrial fibrillation and flutter	361194	354838	6356
I49	Diagnoses - main ICD10: I49 Other cardiac arrhythmias	361194	360391	803
I50	Diagnoses - main ICD10: I50 Heart failure	361194	360106	1088
I51	Diagnoses - main ICD10: I51 Complications and ill-defined descriptions of heart disease	361194	360924	270
I60	Diagnoses - main ICD10: I60 Subarachnoid haemorrhage	361194	360552	642
I61	Diagnoses - main ICD10: I61 Intracerebral haemorrhage	361194	360701	493
I62	Diagnoses - main ICD10: I62 Other nontraumatic intracranial haemorrhage	361194	360958	236
I63	Diagnoses - main ICD10: I63 Cerebral infarction	361194	358841	2353
I64	Diagnoses - main ICD10: I64 Stroke, not specified as haemorrhage or infarction	361194	360452	742
I65	Diagnoses - main ICD10: I65 Occlusion and stenosis of precerebral arteries, not resulting in cerebral infarction	361194	360734	460
I67	Diagnoses - main ICD10: I67 Other cerebrovascular diseases	361194	360790	404
I70	Diagnoses - main ICD10: I70 Atherosclerosis	361194	360628	566
I71	Diagnoses - main ICD10: I71 Aortic aneurysm and dissection	361194	360630	564
I72	Diagnoses - main ICD10: I72 Other aneurysm	361194	360975	219
I73	Diagnoses - main ICD10: I73 Other peripheral vascular diseases	361194	360528	666
I74	Diagnoses - main ICD10: I74 Arterial embolism and thrombosis	361194	360684	510
I77	Diagnoses - main ICD10: I77 Other disorders of arteries and arterioles	361194	360520	674
I78	Diagnoses - main ICD10: I78 Diseases of capillaries	361194	360904	290
I80	Diagnoses - main ICD10: I80 Phlebitis and thrombophlebitis	361194	358905	2289
I82	Diagnoses - main ICD10: I82 Other venous embolism and thrombosis	361194	361049	145
I83	Diagnoses - main ICD10: I83 Varicose veins of lower extremities	361194	352431	8763
I84	Diagnoses - main ICD10: I84 Haemorrhoids	361194	349092	12102
I85	Diagnoses - main ICD10: I85 Oesophageal varices	361194	360913	281
I86	Diagnoses - main ICD10: I86 Varicose veins of other sites	361194	360972	222
I87	Diagnoses - main ICD10: I87 Other disorders of veins	361194	361071	123
I89	Diagnoses - main ICD10: I89 Other non-infective disorders of lymphatic vessels and lymph nodes	361194	361069	125
I95	Diagnoses - main ICD10: I95 Hypotension	361194	360628	566
J01	Diagnoses - main ICD10: J01 Acute sinusitis	361194	361082	112
J02	Diagnoses - main ICD10: J02 Acute pharyngitis	361194	360853	341
J03	Diagnoses - main ICD10: J03 Acute tonsillitis	361194	360789	405
J06	Diagnoses - main ICD10: J06 Acute upper respiratory infections of multiple and unspecified sites	361194	360838	356
J13	Diagnoses - main ICD10: J13 Pneumonia due to Streptococcus pneumoniae	361194	361025	169
J15	Diagnoses - main ICD10: J15 Bacterial pneumonia, not elsewhere classified	361194	360968	226
J18	Diagnoses - main ICD10: J18 Pneumonia, organism unspecified	361194	356564	4630
J20	Diagnoses - main ICD10: J20 Acute bronchitis	361194	361092	102
J22	Diagnoses - main ICD10: J22 Unspecified acute lower respiratory infection	361194	358054	3140
J31	Diagnoses - main ICD10: J31 Chronic rhinitis, nasopharyngitis and pharyngitis	361194	360903	291
J32	Diagnoses - main ICD10: J32 Chronic sinusitis	361194	360015	1179
J33	Diagnoses - main ICD10: J33 Nasal polyp	361194	358987	2207
J34	Diagnoses - main ICD10: J34 Other disorders of nose and nasal sinuses	361194	356756	4438
J35	Diagnoses - main ICD10: J35 Chronic diseases of tonsils and adenoids	361194	360500	694
J36	Diagnoses - main ICD10: J36 Peritonsillar abscess	361194	360856	338
J38	Diagnoses - main ICD10: J38 Diseases of vocal cords and larynx, not elsewhere classified	361194	360026	1168
J39	Diagnoses - main ICD10: J39 Other diseases of upper respiratory tract	361194	360824	370
J40	Diagnoses - main ICD10: J40 Bronchitis, not specified as acute or chronic	361194	361040	154
J43	Diagnoses - main ICD10: J43 Emphysema	361194	361065	129
J44	Diagnoses - main ICD10: J44 Other chronic obstructive pulmonary disease	361194	359663	1531
J45	Diagnoses - main ICD10: J45 Asthma	361194	359501	1693
J46	Diagnoses - main ICD10: J46 Status asthmaticus	361194	361014	180
J47	Diagnoses - main ICD10: J47 Bronchiectasis	361194	360801	393
J69	Diagnoses - main ICD10: J69 Pneumonitis due to solids and liquids	361194	361051	143
J84	Diagnoses - main ICD10: J84 Other interstitial pulmonary diseases	361194	360852	342
J86	Diagnoses - main ICD10: J86 Pyothorax	361194	361033	161
J90	Diagnoses - main ICD10: J90 Pleural effusion, not elsewhere classified	361194	360161	1033
J93	Diagnoses - main ICD10: J93 Pneumothorax	361194	360886	308
J96	Diagnoses - main ICD10: J96 Respiratory failure, not elsewhere classified	361194	361000	194
J98	Diagnoses - main ICD10: J98 Other respiratory disorders	361194	360629	565
K00	Diagnoses - main ICD10: K00 Disorders of tooth development and eruption	361194	361071	123
K01	Diagnoses - main ICD10: K01 Embedded and impacted teeth	361194	359751	1443
K02	Diagnoses - main ICD10: K02 Dental caries	361194	359084	2110
K04	Diagnoses - main ICD10: K04 Diseases of pulp and periapical tissues	361194	359585	1609
K05	Diagnoses - main ICD10: K05 Gingivitis and periodontal diseases	361194	360736	458
K06	Diagnoses - main ICD10: K06 Other disorders of gingiva and edentulous alveolar ridge	361194	360977	217
K07	Diagnoses - main ICD10: K07 Dentofacial anomalies [including malocclusion]	361194	360784	410
K08	Diagnoses - main ICD10: K08 Other disorders of teeth and supporting structures	361194	359356	1838
K09	Diagnoses - main ICD10: K09 Cysts of oral region, not elsewhere classified	361194	360907	287
K10	Diagnoses - main ICD10: K10 Other diseases of jaws	361194	361006	188
K11	Diagnoses - main ICD10: K11 Diseases of salivary glands	361194	360436	758
K12	Diagnoses - main ICD10: K12 Stomatitis and related lesions	361194	360923	271
K13	Diagnoses - main ICD10: K13 Other diseases of lip and oral mucosa	361194	359037	2157
K14	Diagnoses - main ICD10: K14 Diseases of tongue	361194	360351	843
K20	Diagnoses - main ICD10: K20 Oesophagitis	361194	356395	4799
K21	Diagnoses - main ICD10: K21 Gastro-oesophageal reflux disease	361194	350451	10743
K22	Diagnoses - main ICD10: K22 Other diseases of oesophagus	361194	355700	5494
K25	Diagnoses - main ICD10: K25 Gastric ulcer	361194	359360	1834
K26	Diagnoses - main ICD10: K26 Duodenal ulcer	361194	359903	1291
K29	Diagnoses - main ICD10: K29 Gastritis and duodenitis	361194	348516	12678
K30	Diagnoses - main ICD10: K30 Dyspepsia	361194	353608	7586
K31	Diagnoses - main ICD10: K31 Other diseases of stomach and duodenum	361194	358820	2374
K35	Diagnoses - main ICD10: K35 Acute appendicitis	361194	358790	2404
K37	Diagnoses - main ICD10: K37 Unspecified appendicitis	361194	360839	355
K38	Diagnoses - main ICD10: K38 Other diseases of appendix	361194	361092	102
K40	Diagnoses - main ICD10: K40 Inguinal hernia	361194	348047	13147
K41	Diagnoses - main ICD10: K41 Femoral hernia	361194	360728	466
K42	Diagnoses - main ICD10: K42 Umbilical hernia	361194	358666	2528
K43	Diagnoses - main ICD10: K43 Ventral hernia	361194	358945	2249
K44	Diagnoses - main ICD10: K44 Diaphragmatic hernia	361194	353152	8042
K46	Diagnoses - main ICD10: K46 Unspecified abdominal hernia	361194	361088	106
K50	Diagnoses - main ICD10: K50 Crohn's disease [regional enteritis]	361194	360226	968
K51	Diagnoses - main ICD10: K51 Ulcerative colitis	361194	359051	2143
K52	Diagnoses - main ICD10: K52 Other non-infective gastro-enteritis and colitis	361194	352437	8757
K55	Diagnoses - main ICD10: K55 Vascular disorders of intestine	361194	360832	362
K56	Diagnoses - main ICD10: K56 Paralytic ileus and intestinal obstruction without hernia	361194	359343	1851
K57	Diagnoses - main ICD10: K57 Diverticular disease of intestine	361194	348532	12662
K58	Diagnoses - main ICD10: K58 Irritable bowel syndrome	361194	360073	1121
K59	Diagnoses - main ICD10: K59 Other functional intestinal disorders	361194	357482	3712
K60	Diagnoses - main ICD10: K60 Fissure and fistula of anal and rectal regions	361194	359085	2109
K61	Diagnoses - main ICD10: K61 Abscess of anal and rectal regions	361194	360141	1053
K62	Diagnoses - main ICD10: K62 Other diseases of anus and rectum	361194	347312	13882
K63	Diagnoses - main ICD10: K63 Other diseases of intestine	361194	353153	8041
K65	Diagnoses - main ICD10: K65 Peritonitis	361194	360950	244
K66	Diagnoses - main ICD10: K66 Other disorders of peritoneum	361194	360789	405
K70	Diagnoses - main ICD10: K70 Alcoholic liver disease	361194	360850	344
K74	Diagnoses - main ICD10: K74 Fibrosis and cirrhosis of liver	361194	360942	252
K75	Diagnoses - main ICD10: K75 Other inflammatory liver diseases	361194	360892	302
K76	Diagnoses - main ICD10: K76 Other diseases of liver	361194	360618	576
K80	Diagnoses - main ICD10: K80 Cholelithiasis	361194	350674	10520
K81	Diagnoses - main ICD10: K81 Cholecystitis	361194	359264	1930
K82	Diagnoses - main ICD10: K82 Other diseases of gallbladder	361194	360901	293
K83	Diagnoses - main ICD10: K83 Other diseases of biliary tract	361194	360312	882
K85	Diagnoses - main ICD10: K85 Acute pancreatitis	361194	359902	1292
K86	Diagnoses - main ICD10: K86 Other diseases of pancreas	361194	360673	521
K90	Diagnoses - main ICD10: K90 Intestinal malabsorption	361194	360272	922
K91	Diagnoses - main ICD10: K91 Postprocedural disorders of digestive system, not elsewhere classified	361194	360500	694
K92	Diagnoses - main ICD10: K92 Other diseases of digestive system	361194	356175	5019
L02	Diagnoses - main ICD10: L02 Cutaneous abscess, furuncle and carbuncle	361194	359497	1697
L03	Diagnoses - main ICD10: L03 Cellulitis	361194	356947	4247
L05	Diagnoses - main ICD10: L05 Pilonidal cyst	361194	360800	394
L08	Diagnoses - main ICD10: L08 Other local infections of skin and subcutaneous tissue	361194	360732	462
L27	Diagnoses - main ICD10: L27 Dermatitis due to substances taken internally	361194	361075	119
L28	Diagnoses - main ICD10: L28 Lichen simplex chronicus and prurigo	361194	361072	122
L29	Diagnoses - main ICD10: L29 Pruritus	361194	360942	252
L30	Diagnoses - main ICD10: L30 Other dermatitis	361194	360860	334
L40	Diagnoses - main ICD10: L40 Psoriasis	361194	360720	474
L43	Diagnoses - main ICD10: L43 Lichen planus	361194	360820	374
L50	Diagnoses - main ICD10: L50 Urticaria	361194	361051	143
L53	Diagnoses - main ICD10: L53 Other erythematous conditions	361194	361083	111
L57	Diagnoses - main ICD10: L57 Skin changes due to chronic exposure to nonionising radiation	361194	359747	1447
L60	Diagnoses - main ICD10: L60 Nail disorders	361194	360308	886
L71	Diagnoses - main ICD10: L71 Rosacea	361194	361085	109
L72	Diagnoses - main ICD10: L72 Follicular cysts of skin and subcutaneous tissue	361194	354550	6644
L73	Diagnoses - main ICD10: L73 Other follicular disorders	361194	360948	246
L81	Diagnoses - main ICD10: L81 Other disorders of pigmentation	361194	360683	511
L82	Diagnoses - main ICD10: L82 Seborrhoeic keratosis	361194	359163	2031
L85	Diagnoses - main ICD10: L85 Other epidermal thickening	361194	360778	416
L90	Diagnoses - main ICD10: L90 Atrophic disorders of skin	361194	359511	1683
L91	Diagnoses - main ICD10: L91 Hypertrophic disorders of skin	361194	360579	615
L92	Diagnoses - main ICD10: L92 Granulomatous disorders of skin and subcutaneous tissue	361194	360856	338
L97	Diagnoses - main ICD10: L97 Ulcer of lower limb, not elsewhere classified	361194	360932	262
L98	Diagnoses - main ICD10: L98 Other disorders of skin and subcutaneous tissue, not elsewhere classified	361194	357159	4035
M00	Diagnoses - main ICD10: M00 Pyogenic arthritis	361194	360938	256
M05	Diagnoses - main ICD10: M05 Seropositive rheumatoid arthritis	361194	360906	288
M06	Diagnoses - main ICD10: M06 Other rheumatoid arthritis	361194	359793	1401
M10	Diagnoses - main ICD10: M10 Gout	361194	360879	315
M13	Diagnoses - main ICD10: M13 Other arthritis	361194	360084	1110
M15	Diagnoses - main ICD10: M15 Polyarthrosis	361194	359930	1264
M16	Diagnoses - main ICD10: M16 Coxarthrosis [arthrosis of hip]	361194	352058	9136
M17	Diagnoses - main ICD10: M17 Gonarthrosis [arthrosis of knee]	361194	349697	11497
M18	Diagnoses - main ICD10: M18 Arthrosis of first carpometacarpal joint	361194	360296	898
M19	Diagnoses - main ICD10: M19 Other arthrosis	361194	357029	4165
M20	Diagnoses - main ICD10: M20 Acquired deformities of fingers and toes	361194	353421	7773
M21	Diagnoses - main ICD10: M21 Other acquired deformities of limbs	361194	360606	588
M22	Diagnoses - main ICD10: M22 Disorders of patella	361194	360792	402
M23	Diagnoses - main ICD10: M23 Internal derangement of knee	361194	349363	11831
M24	Diagnoses - main ICD10: M24 Other specific joint derangements	361194	359926	1268
M25	Diagnoses - main ICD10: M25 Other joint disorders, not elsewhere classified	361194	353976	7218
M31	Diagnoses - main ICD10: M31 Other necrotising vasculopathies	361194	360868	326
M35	Diagnoses - main ICD10: M35 Other systemic involvement of connective tissue	361194	360983	211
M41	Diagnoses - main ICD10: M41 Scoliosis	361194	361012	182
M43	Diagnoses - main ICD10: M43 Other deforming dorsopathies	361194	360577	617
M45	Diagnoses - main ICD10: M45 Ankylosing spondylitis	361194	361048	146
M46	Diagnoses - main ICD10: M46 Other inflammatory spondylopathies	361194	360919	275
M47	Diagnoses - main ICD10: M47 Spondylosis	361194	359190	2004
M48	Diagnoses - main ICD10: M48 Other spondylopathies	361194	359304	1890
M50	Diagnoses - main ICD10: M50 Cervical disk disorders	361194	360319	875
M51	Diagnoses - main ICD10: M51 Other intervertebral disk disorders	361194	356504	4690
M53	Diagnoses - main ICD10: M53 Other dorsopathies, not elsewhere classified	361194	360852	342
M54	Diagnoses - main ICD10: M54 Dorsalgia	361194	352833	8361
M60	Diagnoses - main ICD10: M60 Myositis	361194	361086	108
M62	Diagnoses - main ICD10: M62 Other disorders of muscle	361194	360851	343
M65	Diagnoses - main ICD10: M65 Synovitis and tenosynovitis	361194	358382	2812
M66	Diagnoses - main ICD10: M66 Spontaneous rupture of synovium and tendon	361194	360806	388
M67	Diagnoses - main ICD10: M67 Other disorders of synovium and tendon	361194	358581	2613
M70	Diagnoses - main ICD10: M70 Soft tissue disorders related to use, overuse and pressure	361194	360115	1079
M71	Diagnoses - main ICD10: M71 Other bursopathies	361194	360766	428
M72	Diagnoses - main ICD10: M72 Fibroblastic disorders	361194	358001	3193
M75	Diagnoses - main ICD10: M75 Shoulder lesions	361194	354154	7040
M76	Diagnoses - main ICD10: M76 Enthesopathies of lower limb, excluding foot	361194	360905	289
M77	Diagnoses - main ICD10: M77 Other enthesopathies	361194	360199	995
M79	Diagnoses - main ICD10: M79 Other soft tissue disorders, not elsewhere classified	361194	354248	6946
M80	Diagnoses - main ICD10: M80 Osteoporosis with pathological fracture	361194	361019	175
M81	Diagnoses - main ICD10: M81 Osteoporosis without pathological fracture	361194	360457	737
M84	Diagnoses - main ICD10: M84 Disorders of continuity of bone	361194	360129	1065
M85	Diagnoses - main ICD10: M85 Other disorders of bone density and structure	361194	361073	121
M86	Diagnoses - main ICD10: M86 Osteomyelitis	361194	360946	248
M87	Diagnoses - main ICD10: M87 Osteonecrosis	361194	361003	191
M89	Diagnoses - main ICD10: M89 Other disorders of bone	361194	360402	792
M93	Diagnoses - main ICD10: M93 Other osteochondropathies	361194	361091	103
M94	Diagnoses - main ICD10: M94 Other disorders of cartilage	361194	360861	333
M95	Diagnoses - main ICD10: M95 Other acquired deformities of musculoskeletal system and connective tissue	361194	360996	198
M96	Diagnoses - main ICD10: M96 Postprocedural musculoskeletal disorders, not elsewhere classified	361194	360943	251
N02	Diagnoses - main ICD10: N02 Recurrent and persistent haematuria	361194	360725	469
N10	Diagnoses - main ICD10: N10 Acute tubulo-interstitial nephritis	361194	361070	124
N12	Diagnoses - main ICD10: N12 Tubulo-interstitial nephritis, not specified as acute or chronic	361194	360611	583
N13	Diagnoses - main ICD10: N13 Obstructive and reflux uropathy	361194	359835	1359
N17	Diagnoses - main ICD10: N17 Acute renal failure	361194	360400	794
N18	Diagnoses - main ICD10: N18 Chronic renal failure	361194	360673	521
N19	Diagnoses - main ICD10: N19 Unspecified renal failure	361194	361030	164
N20	Diagnoses - main ICD10: N20 Calculus of kidney and ureter	361194	357654	3540
N21	Diagnoses - main ICD10: N21 Calculus of lower urinary tract	361194	360723	471
N23	Diagnoses - main ICD10: N23 Unspecified renal colic	361194	359786	1408
N28	Diagnoses - main ICD10: N28 Other disorders of kidney and ureter, not elsewhere classified	361194	360742	452
N30	Diagnoses - main ICD10: N30 Cystitis	361194	359619	1575
N31	Diagnoses - main ICD10: N31 Neuromuscular dysfunction of bladder, not elsewhere classified	361194	360180	1014
N32	Diagnoses - main ICD10: N32 Other disorders of bladder	361194	356956	4238
N35	Diagnoses - main ICD10: N35 Urethral stricture	361194	359157	2037
N36	Diagnoses - main ICD10: N36 Other disorders of urethra	361194	360822	372
N39	Diagnoses - main ICD10: N39 Other disorders of urinary system	361194	350643	10551
N40	Diagnoses - main ICD10: N40 Hyperplasia of prostate	361194	356085	5109
N41	Diagnoses - main ICD10: N41 Inflammatory diseases of prostate	361194	360351	843
N42	Diagnoses - main ICD10: N42 Other disorders of prostate	361194	360571	623
N43	Diagnoses - main ICD10: N43 Hydrocele and spermatocele	361194	360310	884
N45	Diagnoses - main ICD10: N45 Orchitis and epididymitis	361194	360589	605
N47	Diagnoses - main ICD10: N47 Redundant prepuce, phimosis and paraphimosis	361194	359651	1543
N48	Diagnoses - main ICD10: N48 Other disorders of penis	361194	359877	1317
N49	Diagnoses - main ICD10: N49 Inflammatory disorders of male genital organs, not elsewhere classified	361194	361073	121
N50	Diagnoses - main ICD10: N50 Other disorders of male genital organs	361194	359365	1829
N60	Diagnoses - main ICD10: N60 Benign mammary dysplasia	361194	360037	1157
N61	Diagnoses - main ICD10: N61 Inflammatory disorders of breast	361194	360851	343
N62	Diagnoses - main ICD10: N62 Hypertrophy of breast	361194	360645	549
N63	Diagnoses - main ICD10: N63 Unspecified lump in breast	361194	359995	1199
N64	Diagnoses - main ICD10: N64 Other disorders of breast	361194	360350	844
N70	Diagnoses - main ICD10: N70 Salpingitis and oophoritis	361194	361003	191
N71	Diagnoses - main ICD10: N71 Inflammatory disease of uterus, except cervix	361194	361068	126
N72	Diagnoses - main ICD10: N72 Inflammatory disease of cervix uteri	361194	360824	370
N73	Diagnoses - main ICD10: N73 Other female pelvic inflammatory diseases	361194	360573	621
N75	Diagnoses - main ICD10: N75 Diseases of Bartholin's gland	361194	360604	590
N76	Diagnoses - main ICD10: N76 Other inflammation of vagina and vulva	361194	360731	463
N80	Diagnoses - main ICD10: N80 Endometriosis	361194	359698	1496
N81	Diagnoses - main ICD10: N81 Female genital prolapse	361194	353683	7511
N82	Diagnoses - main ICD10: N82 Fistulae involving female genital tract	361194	361078	116
N83	Diagnoses - main ICD10: N83 Noninflammatory disorders of ovary, Fallopian tube and broad ligament	361194	358979	2215
N84	Diagnoses - main ICD10: N84 Polyp of female genital tract	361194	354208	6986
N85	Diagnoses - main ICD10: N85 Other noninflammatory disorders of uterus, except cervix	361194	359705	1489
N86	Diagnoses - main ICD10: N86 Erosion and ectropion of cervix uteri	361194	360838	356
N87	Diagnoses - main ICD10: N87 Dysplasia of cervix uteri	361194	360092	1102
N88	Diagnoses - main ICD10: N88 Other noninflammatory disorders of cervix uteri	361194	360759	435
N89	Diagnoses - main ICD10: N89 Other noninflammatory disorders of vagina	361194	360430	764
N90	Diagnoses - main ICD10: N90 Other noninflammatory disorders of vulva and perineum	361194	360117	1077
N92	Diagnoses - main ICD10: N92 Excessive, frequent and irregular menstruation	361194	352719	8475
N93	Diagnoses - main ICD10: N93 Other abnormal uterine and vaginal bleeding	361194	358739	2455
N94	Diagnoses - main ICD10: N94 Pain and other conditions associated with female genital organs and menstrual cycle	361194	359899	1295
N95	Diagnoses - main ICD10: N95 Menopausal and other perimenopausal disorders	361194	354698	6496
N97	Diagnoses - main ICD10: N97 Female infertility	361194	360498	696
N99	Diagnoses - main ICD10: N99 Postprocedural disorders of genito-urinary system, not elsewhere classified	361194	360593	601
O00	Diagnoses - main ICD10: O00 Ectopic pregnancy	361194	360950	244
O02	Diagnoses - main ICD10: O02 Other abnormal products of conception	361194	360088	1106
O03	Diagnoses - main ICD10: O03 Spontaneous abortion	361194	360044	1150
O04	Diagnoses - main ICD10: O04 Medical abortion	361194	360271	923
O13	Diagnoses - main ICD10: O13 Gestational [pregnancy-induced] hypertension without significant proteinuria	361194	360932	262
O14	Diagnoses - main ICD10: O14 Gestational [pregnancy-induced] hypertension with significant proteinuria	361194	361010	184
O16	Diagnoses - main ICD10: O16 Unspecified maternal hypertension	361194	360830	364
O20	Diagnoses - main ICD10: O20 Haemorrhage in early pregnancy	361194	360456	738
O21	Diagnoses - main ICD10: O21 Excessive vomiting in pregnancy	361194	361029	165
O23	Diagnoses - main ICD10: O23 Infections of genito-urinary tract in pregnancy	361194	361085	109
O26	Diagnoses - main ICD10: O26 Maternal care for other conditions predominantly related to pregnancy	361194	359905	1289
O32	Diagnoses - main ICD10: O32 Maternal care for known or suspected malpresentation of foetus	361194	360524	670
O34	Diagnoses - main ICD10: O34 Maternal care for known or suspected abnormality of pelvic organs	361194	360403	791
O35	Diagnoses - main ICD10: O35 Maternal care for known or suspected foetal abnormality and damage	361194	361088	106
O36	Diagnoses - main ICD10: O36 Maternal care for other known or suspected foetal problems	361194	360045	1149
O42	Diagnoses - main ICD10: O42 Premature rupture of membranes	361194	360537	657
O44	Diagnoses - main ICD10: O44 Placenta praevia	361194	361062	132
O46	Diagnoses - main ICD10: O46 Antepartum haemorrhage, not elsewhere classified	361194	360741	453
O47	Diagnoses - main ICD10: O47 False labour	361194	360333	861
O48	Diagnoses - main ICD10: O48 Prolonged pregnancy	361194	360735	459
O60	Diagnoses - main ICD10: O60 Preterm delivery	361194	361017	177
O62	Diagnoses - main ICD10: O62 Abnormalities of forces of labour	361194	361014	180
O63	Diagnoses - main ICD10: O63 Long labour	361194	360134	1060
O64	Diagnoses - main ICD10: O64 Obstructed labour due to malposition and malpresentation of foetus	361194	360960	234
O68	Diagnoses - main ICD10: O68 Labour and delivery complicated by foetal stress [distress]	361194	359312	1882
O69	Diagnoses - main ICD10: O69 Labour and delivery complicated by umbilical cord complications	361194	361026	168
O70	Diagnoses - main ICD10: O70 Perineal laceration during delivery	361194	358117	3077
O72	Diagnoses - main ICD10: O72 Postpartum haemorrhage	361194	360887	307
O75	Diagnoses - main ICD10: O75 Other complications of labour and delivery, not elsewhere classified	361194	360986	208
O80	Diagnoses - main ICD10: O80 Single spontaneous delivery	361194	359522	1672
O82	Diagnoses - main ICD10: O82 Single delivery by Caesarean section	361194	360855	339
O99	Diagnoses - main ICD10: O99 Other maternal diseases classifiable elsewhere but complicating pregnancy, childbirth and the puerperium	361194	360627	567
Q18	Diagnoses - main ICD10: Q18 Other congenital malformations of face and neck	361194	361092	102
Q21	Diagnoses - main ICD10: Q21 Congenital malformations of cardiac septa	361194	360881	313
Q38	Diagnoses - main ICD10: Q38 Other congenital malformations of tongue, mouth and pharynx	361194	361045	149
Q66	Diagnoses - main ICD10: Q66 Congenital deformities of feet	361194	361094	100
Q82	Diagnoses - main ICD10: Q82 Other congenital malformations of skin	361194	361090	104
R00	Diagnoses - main ICD10: R00 Abnormalities of heart beat	361194	358652	2542
R04	Diagnoses - main ICD10: R04 Haemorrhage from respiratory passages	361194	358358	2836
R05	Diagnoses - main ICD10: R05 Cough	361194	360210	984
R06	Diagnoses - main ICD10: R06 Abnormalities of breathing	361194	357068	4126
R07	Diagnoses - main ICD10: R07 Pain in throat and chest	361194	336664	24530
R09	Diagnoses - main ICD10: R09 Other symptoms and signs involving the circulatory and respiratory systems	361194	360820	374
R10	Diagnoses - main ICD10: R10 Abdominal and pelvic pain	361194	340954	20240
R11	Diagnoses - main ICD10: R11 Nausea and vomiting	361194	358923	2271
R12	Diagnoses - main ICD10: R12 Heartburn	361194	360303	891
R13	Diagnoses - main ICD10: R13 Dysphagia	361194	357723	3471
R14	Diagnoses - main ICD10: R14 Flatulence and related conditions	361194	360863	331
R15	Diagnoses - main ICD10: R15 Faecal incontinence	361194	360284	910
R17	Diagnoses - main ICD10: R17 Unspecified jaundice	361194	360862	332
R18	Diagnoses - main ICD10: R18 Ascites	361194	360835	359
R19	Diagnoses - main ICD10: R19 Other symptoms and signs involving the digestive system and abdomen	361194	352398	8796
R20	Diagnoses - main ICD10: R20 Disturbances of skin sensation	361194	360248	946
R21	Diagnoses - main ICD10: R21 Rash and other nonspecific skin eruption	361194	360816	378
R22	Diagnoses - main ICD10: R22 Localised swelling, mass and lump of skin and subcutaneous tissue	361194	359836	1358
R23	Diagnoses - main ICD10: R23 Other skin changes	361194	361051	143
R25	Diagnoses - main ICD10: R25 Abnormal involuntary movements	361194	360961	233
R26	Diagnoses - main ICD10: R26 Abnormalities of gait and mobility	361194	360864	330
R29	Diagnoses - main ICD10: R29 Other symptoms and signs involving the nervous and musculoskeletal systems	361194	360308	886
R30	Diagnoses - main ICD10: R30 Pain associated with micturition	361194	360835	359
R31	Diagnoses - main ICD10: R31 Unspecified haematuria	361194	349911	11283
R32	Diagnoses - main ICD10: R32 Unspecified urinary incontinence	361194	360323	871
R33	Diagnoses - main ICD10: R33 Retention of urine	361194	358830	2364
R35	Diagnoses - main ICD10: R35 Polyuria	361194	359421	1773
R39	Diagnoses - main ICD10: R39 Other symptoms and signs involving the urinary system	361194	358496	2698
R40	Diagnoses - main ICD10: R40 Somnolence, stupor and coma	361194	361057	137
R41	Diagnoses - main ICD10: R41 Other symptoms and signs involving cognitive functions and awareness	361194	360318	876
R42	Diagnoses - main ICD10: R42 Dizziness and giddiness	361194	359514	1680
R47	Diagnoses - main ICD10: R47 Speech disturbances, not elsewhere classified	361194	360895	299
R49	Diagnoses - main ICD10: R49 Voice disturbances	361194	360629	565
R50	Diagnoses - main ICD10: R50 Fever of unknown origin	361194	360038	1156
R51	Diagnoses - main ICD10: R51 Headache	361194	356923	4271
R52	Diagnoses - main ICD10: R52 Pain, not elsewhere classified	361194	360884	310
R53	Diagnoses - main ICD10: R53 Malaise and fatigue	361194	360376	818
R54	Diagnoses - main ICD10: R54 Senility	361194	361073	121
R55	Diagnoses - main ICD10: R55 Syncope and collapse	361194	356011	5183
R56	Diagnoses - main ICD10: R56 Convulsions, not elsewhere classified	361194	360117	1077
R59	Diagnoses - main ICD10: R59 Enlarged lymph nodes	361194	360183	1011
R60	Diagnoses - main ICD10: R60 Oedema, not elsewhere classified	361194	360967	227
R61	Diagnoses - main ICD10: R61 Hyperhidrosis	361194	361074	120
R63	Diagnoses - main ICD10: R63 Symptoms and signs concerning food and fluid intake	361194	359915	1279
R68	Diagnoses - main ICD10: R68 Other general symptoms and signs	361194	361089	105
R69	Diagnoses - main ICD10: R69 Unknown and unspecified causes of morbidity	361194	352914	8280
R73	Diagnoses - main ICD10: R73 Elevated blood glucose level	361194	361025	169
R76	Diagnoses - main ICD10: R76 Other abnormal immunological findings in serum	361194	361073	121
R79	Diagnoses - main ICD10: R79 Other abnormal findings of blood chemistry	361194	358572	2622
R86	Diagnoses - main ICD10: R86 Abnormal findings in specimens from male genital organs	361194	361080	114
R87	Diagnoses - main ICD10: R87 Abnormal findings in specimens from female genital organs	361194	360110	1084
R90	Diagnoses - main ICD10: R90 Abnormal findings on diagnostic imaging of central nervous system	361194	361067	127
R91	Diagnoses - main ICD10: R91 Abnormal findings on diagnostic imaging of lung	361194	360064	1130
R93	Diagnoses - main ICD10: R93 Abnormal findings on diagnostic imaging of other body structures	361194	359977	1217
R94	Diagnoses - main ICD10: R94 Abnormal results of function studies	361194	360458	736
S00	Diagnoses - main ICD10: S00 Superficial injury of head	361194	360290	904
S01	Diagnoses - main ICD10: S01 Open wound of head	361194	359500	1694
S02	Diagnoses - main ICD10: S02 Fracture of skull and facial bones	361194	359843	1351
S05	Diagnoses - main ICD10: S05 Injury of eye and orbit	361194	361035	159
S06	Diagnoses - main ICD10: S06 Intracranial injury	361194	360389	805
S09	Diagnoses - main ICD10: S09 Other and unspecified injuries of head	361194	359861	1333
S12	Diagnoses - main ICD10: S12 Fracture of neck	361194	360985	209
S20	Diagnoses - main ICD10: S20 Superficial injury of thorax	361194	361042	152
S22	Diagnoses - main ICD10: S22 Fracture of rib(s), sternum and thoracic spine	361194	360247	947
S27	Diagnoses - main ICD10: S27 Injury of other and unspecified intrathoracic organs	361194	360951	243
S30	Diagnoses - main ICD10: S30 Superficial injury of abdomen, lower back and pelvis	361194	360948	246
S31	Diagnoses - main ICD10: S31 Open wound of abdomen, lower back and pelvis	361194	361094	100
S32	Diagnoses - main ICD10: S32 Fracture of lumbar spine and pelvis	361194	360320	874
S39	Diagnoses - main ICD10: S39 Other and unspecified injuries of abdomen, lower back and pelvis	361194	360999	195
S42	Diagnoses - main ICD10: S42 Fracture of shoulder and upper arm	361194	359403	1791
S43	Diagnoses - main ICD10: S43 Dislocation, sprain and strain of joints and ligaments of shoulder girdle	361194	360869	325
S46	Diagnoses - main ICD10: S46 Injury of muscle and tendon at shoulder and upper arm level	361194	361053	141
S51	Diagnoses - main ICD10: S51 Open wound of forearm	361194	361001	193
S52	Diagnoses - main ICD10: S52 Fracture of forearm	361194	356114	5080
S56	Diagnoses - main ICD10: S56 Injury of muscle and tendon at forearm level	361194	361039	155
S60	Diagnoses - main ICD10: S60 Superficial injury of wrist and hand	361194	361035	159
S61	Diagnoses - main ICD10: S61 Open wound of wrist and hand	361194	359329	1865
S62	Diagnoses - main ICD10: S62 Fracture at wrist and hand level	361194	359431	1763
S63	Diagnoses - main ICD10: S63 Dislocation, sprain and strain of joints and ligaments at wrist and hand level	361194	360783	411
S64	Diagnoses - main ICD10: S64 Injury of nerves at wrist and hand level	361194	360822	372
S66	Diagnoses - main ICD10: S66 Injury of muscle and tendon at wrist and hand level	361194	360405	789
S67	Diagnoses - main ICD10: S67 Crushing injury of wrist and hand	361194	361090	104
S68	Diagnoses - main ICD10: S68 Traumatic amputation of wrist and hand	361194	360837	357
S69	Diagnoses - main ICD10: S69 Other and unspecified injuries of wrist and hand	361194	361088	106
S70	Diagnoses - main ICD10: S70 Superficial injury of hip and thigh	361194	361065	129
S72	Diagnoses - main ICD10: S72 Fracture of femur	361194	359391	1803
S76	Diagnoses - main ICD10: S76 Injury of muscle and tendon at hip and thigh level	361194	360914	280
S80	Diagnoses - main ICD10: S80 Superficial injury of lower leg	361194	360963	231
S81	Diagnoses - main ICD10: S81 Open wound of lower leg	361194	360907	287
S82	Diagnoses - main ICD10: S82 Fracture of lower leg, including ankle	361194	356637	4557
S83	Diagnoses - main ICD10: S83 Dislocation, sprain and strain of joints and ligaments of knee	361194	360614	580
S86	Diagnoses - main ICD10: S86 Injury of muscle and tendon at lower leg level	361194	360527	667
S89	Diagnoses - main ICD10: S89 Other and unspecified injuries of lower leg	361194	361070	124
S91	Diagnoses - main ICD10: S91 Open wound of ankle and foot	361194	361048	146
S92	Diagnoses - main ICD10: S92 Fracture of foot, except ankle	361194	360513	681
S93	Diagnoses - main ICD10: S93 Dislocation, sprain and strain of joints and ligaments at ankle and foot level	361194	361076	118
T14	Diagnoses - main ICD10: T14 Injury of unspecified body region	361194	361060	134
T17	Diagnoses - main ICD10: T17 Foreign body in respiratory tract	361194	360957	237
T18	Diagnoses - main ICD10: T18 Foreign body in alimentary tract	361194	360872	322
T39	Diagnoses - main ICD10: T39 Poisoning by nonopioid analgesics, antipyretics and antirheumatics	361194	360033	1161
T40	Diagnoses - main ICD10: T40 Poisoning by narcotics and psychodysleptics [hallucinogens]	361194	360918	276
T42	Diagnoses - main ICD10: T42 Poisoning by antiepileptic, sedative-hypnotic and anti-Parkinsonism drugs	361194	360656	538
T43	Diagnoses - main ICD10: T43 Poisoning by psychotropic drugs, not elsewhere classified	361194	360502	692
T50	Diagnoses - main ICD10: T50 Poisoning by diuretics and other and unspecified drugs, medicaments and biological substances	361194	360963	231
T78	Diagnoses - main ICD10: T78 Adverse effects, not elsewhere classified	361194	360547	647
T79	Diagnoses - main ICD10: T79 Certain early complications of trauma, not elsewhere classified	361194	360989	205
T81	Diagnoses - main ICD10: T81 Complications of procedures, not elsewhere classified	361194	355644	5550
T82	Diagnoses - main ICD10: T82 Complications of cardiac and vascular prosthetic devices, implants and grafts	361194	360061	1133
T83	Diagnoses - main ICD10: T83 Complications of genito-urinary prosthetic devices, implants and grafts	361194	360468	726
T84	Diagnoses - main ICD10: T84 Complications of internal orthopaedic prosthetic devices, implants and grafts	361194	357475	3719
T85	Diagnoses - main ICD10: T85 Complications of other internal prosthetic devices, implants and grafts	361194	359693	1501
T86	Diagnoses - main ICD10: T86 Failure and rejection of transplanted organs and tissues	361194	361031	163
T87	Diagnoses - main ICD10: T87 Complications peculiar to reattachment and amputation	361194	361086	108
T88	Diagnoses - main ICD10: T88 Other complications of surgical and medical care, not elsewhere classified	361194	360990	204
Z00	Diagnoses - main ICD10: Z00 General examination and investigation of persons without complaint or reported diagnosis	361194	360945	249
Z01	Diagnoses - main ICD10: Z01 Other special examinations and investigations of persons without complaint or reported diagnosis	361194	359824	1370
Z03	Diagnoses - main ICD10: Z03 Medical observation and evaluation for suspected diseases and conditions	361194	356243	4951
Z04	Diagnoses - main ICD10: Z04 Examination and observation for other reasons	361194	360695	499
Z08	Diagnoses - main ICD10: Z08 Follow-up examination after treatment for malignant neoplasm	361194	356980	4214
Z09	Diagnoses - main ICD10: Z09 Follow-up examination after treatment for conditions other than malignant neoplasms	361194	352730	8464
Z11	Diagnoses - main ICD10: Z11 Special screening examination for infectious and parasitic diseases	361194	360943	251
Z12	Diagnoses - main ICD10: Z12 Special screening examination for neoplasms	361194	357042	4152
Z13	Diagnoses - main ICD10: Z13 Special screening examination for other diseases and disorders	361194	358958	2236
Z29	Diagnoses - main ICD10: Z29 Need for other prophylactic measures	361194	361088	106
Z30	Diagnoses - main ICD10: Z30 Contraceptive management	361194	354802	6392
Z31	Diagnoses - main ICD10: Z31 Procreative management	361194	361007	187
Z34	Diagnoses - main ICD10: Z34 Supervision of normal pregnancy	361194	360463	731
Z35	Diagnoses - main ICD10: Z35 Supervision of high-risk pregnancy	361194	361068	126
Z36	Diagnoses - main ICD10: Z36 Antenatal screening	361194	360353	841
Z39	Diagnoses - main ICD10: Z39 Postpartum care and examination	361194	360887	307
Z40	Diagnoses - main ICD10: Z40 Prophylactic surgery	361194	360669	525
Z41	Diagnoses - main ICD10: Z41 Procedures for purposes other than remedying health state	361194	360594	600
Z42	Diagnoses - main ICD10: Z42 Follow-up care involving plastic surgery	361194	359231	1963
Z43	Diagnoses - main ICD10: Z43 Attention to artificial openings	361194	359838	1356
Z45	Diagnoses - main ICD10: Z45 Adjustment and management of implanted device	361194	358985	2209
Z46	Diagnoses - main ICD10: Z46 Fitting and adjustment of other devices	361194	357580	3614
Z47	Diagnoses - main ICD10: Z47 Other orthopaedic follow-up care	361194	358420	2774
Z48	Diagnoses - main ICD10: Z48 Other surgical follow-up care	361194	360407	787
Z50	Diagnoses - main ICD10: Z50 Care involving use of rehabilitation procedures	361194	360976	218
Z51	Diagnoses - main ICD10: Z51 Other medical care	361194	360983	211
Z52	Diagnoses - main ICD10: Z52 Donors of organs and tissues	361194	360917	277
Z53	Diagnoses - main ICD10: Z53 Persons encountering health services for specifie procedures, not carried out	361194	359440	1754
Z71	Diagnoses - main ICD10: Z71 Persons encountering health services for other counselling and medical advice, not elsewhere classified	361194	360976	218
Z76	Diagnoses - main ICD10: Z76 Persons encountering health services in other circumstances	361194	361076	118
Z80	Diagnoses - main ICD10: Z80 Family history of malignant neoplasm	361194	360817	377
Z85	Diagnoses - main ICD10: Z85 Personal history of malignant neoplasm	361194	360956	238
Z87	Diagnoses - main ICD10: Z87 Personal history of other diseases and conditions	361194	360960	234
4079_irnt	Diastolic blood pressure, automated reading	340162	NA	NA
94_irnt	Diastolic blood pressure, manual reading	31281	NA	NA
20532	Did your sleep change?	57086	11546	45540
1140	Difference in mobile phone use compared to two years previously	298239	NA	NA
20435	Difficulty concentrating during worst depression	58750	12472	46278
20419	Difficulty concentrating during worst period of anxiety	34879	8479	26400
3476	Difficulty not smoking for 1 day	25487	NA	NA
20541	Difficulty stopping worrying during worst period of anxiety	35523	2057	33466
G6_DIFBRAININJ	Diffuse brain injury	361194	361079	115
H7_DIPLOPIA	Diplopia	361194	361011	183
30660_irnt	Direct bilirubin (quantile)	292933	NA	NA
K11_APPENDIX	Diseases of appendix	361194	358241	2953
K11_LIVER	Diseases of liver	361194	359531	1663
K11_PERITON	Diseases of peritoneum	361194	360429	765
III_BLOOD_IMMUN	Diseases of the blood and blood-forming organs and certain disorders involving the immune mechanism	361194	351099	10095
IX_CIRCULATORY	Diseases of the circulatory system	361194	300690	60504
XI_DIGESTIVE	Diseases of the digestive system	361194	245301	115893
VIII_EAR_MASTOID	Diseases of the ear and mastoid process	361194	355942	5252
VII_EYE_ADNEXA	Diseases of the eye and adnexa	361194	331316	29878
XIV_GENITOURINARY	Diseases of the genitourinary system	361194	289574	71620
XIII_MUSCULOSKELET	Diseases of the musculoskeletal system and connective tissue	361194	284095	77099
G6_MYONEU	Diseases of the myoneural junction and muscle	361194	360960	234
VI_NERVOUS	Diseases of the nervous system	361194	339871	21323
X_RESPIRATORY	Diseases of the respiratory system	361194	335813	25381
XII_SKIN_SUBCUTAN	Diseases of the skin and subcutaneous tissue	361194	334120	27074
I9_DISVEINLYMPH	Diseases of veins, lymphatic vessels and lymph nodes, not elsewhere classified	361194	349327	11867
G6_DISBROTHUNS	Disorders of brain, other and unspecified	361194	361067	127
K11_GALLBILPANC	Disorders of gallbladder, biliary tract and pancreas	361194	347272	13922
H7_LACRIMALSYSTEM	Disorders of lacrimal system	361194	359639	1555
H7_LENS	Disorders of lens	361194	344118	17076
M13_MUSCLE	Disorders of muscles	361194	360707	487
H7_REFRAACCOMMODIS	Disorders of refraction and accommodation	361194	361002	192
M13_SYNOTEND	Disorders of synovium and tendon	361194	355300	5894
H8_VERTIGO	Disorders of vestibular function (Vertigo)	361194	360825	369
H7_VITRBODYGLOBE	Disorders of vitreous body	361194	360717	477
I9_AORTDIS	Dissection of aorta	361194	361065	129
796_irnt	Distance between home and job workplace	173061	NA	NA
20462	Distress caused by unusual or psychotic experiences	5663	NA	NA
H7_DIVERGSTRAB	Divergent concomitant strabismus	361194	360918	276
22127	Doctor diagnosed asthma	91787	80070	11717
22134	Doctor diagnosed bronchiectasis	91787	90968	819
22129	Doctor diagnosed chronic bronchitis	91787	90739	1048
22130	Doctor diagnosed COPD (chronic obstructive pulmonary disease)	91787	90430	1357
22128	Doctor diagnosed emphysema	91787	91511	276
22126	Doctor diagnosed hayfever or allergic rhinitis	91787	70883	20904
22140	Doctor diagnosed lung cancer (not mesothelioma)	91787	91676	111
22133	Doctor diagnosed sarcoidosis	91787	91392	395
22137	Doctor diagnosed tuberculosis	91787	91298	489
M13_DORSALGIA	Dorsalgia	361194	352395	8799
1319	Dried fruit intake	329134	NA	NA
100150	Drinking water intake	51427	NA	NA
1100	Drive faster than motorway speed limit	327192	NA	NA
6039	Duration of fitness test	53998	NA	NA
2634	Duration of heavy DIY	145373	NA	NA
1021	Duration of light DIY	179548	NA	NA
894	Duration of moderate activity	268826	NA	NA
3647	Duration of other exercises	172650	NA	NA
1001	Duration of strenuous sports	36919	NA	NA
914_irnt	Duration of vigorous activity	196758	NA	NA
874_irnt	Duration of walks	308989	NA	NA
20438	Duration of worst depression	65546	NA	NA
4290_irnt	Duration screen displayed	119729	NA	NA
404_irnt	Duration to first press of snap-button in each round	358500	NA	NA
981	Duration walking for pleasure	257330	NA	NA
I9_PHLETHROMBDVTLOW	DVT of lower extremities	361194	359078	2116
I9_DVTANDPULM	DVT of lower extremities and pulmonary embolism	361194	356875	4319
1727	Ease of skin tanning	353697	NA	NA
20429	Easily tired during worst period of anxiety	34121	9577	24544
5983_irnt	ECG, heart rate	53777	NA	NA
5984_irnt	ECG, load	53843	NA	NA
5993	ECG, number of stages in a phase	53998	NA	NA
5992	ECG, phase duration	53998	11289	42709
5986_irnt	ECG, phase time	53998	NA	NA
H7_ECTROPION	Ectropion of eyelid	361194	360877	317
102930	Egg consumers	51427	40610	10817
I9_ENDOCARD	Endocarditis	361194	360979	215
IV_ENDOCRIN_NUTRIT	Endocrine, nutritional and metabolic diseases	361194	353976	7218
ENDOMETRIOSIS_OVARY	Endometriosis of ovary	361194	360808	386
ENDOMETRIOSIS_PELVICPERITONEUM	Endometriosis of pelvic peritoneum	361194	360906	288
ENDOMETRIOSIS_UTERUS	Endometriosis of uterus	361194	360689	505
IBD_ENDOMETRIOSIS	Endometriosis, IBD co-morbidity	361194	359678	1516
100002_irnt	Energy	51453	NA	NA
100009_irnt	Englyst dietary fibre	51453	NA	NA
C_DIFFICILE_ENTEROCOLITIS	Enterocolitis due to Clostridium difficile	361194	361010	184
M13_ENTESOPATHYLOW	Enthesopathies of lower limb, excluding foot	361194	360892	302
H7_ENTROPION	Entropion and trichiasis of eyelid	361194	360642	552
30150	Eosinophill count	349856	NA	NA
30210_irnt	Eosinophill percentage	349861	NA	NA
H7_EPIPHORA	Epiphora	361194	360602	592
G6_EPIPAROX	Episodal and paroxysmal disorders	361194	355776	5418
30897_irnt	Estimated sample dilution factor (quantile)	342418	NA	NA
20431	Ever addicted to a behaviour or miscellanous	6934	5309	1625
20406	Ever addicted to alcohol	6514	3736	2778
20401	Ever addicted to any substance or behaviour	116746	109723	7023
20456	Ever addicted to illicit or recreational drugs	6944	6426	518
20503	Ever addicted to prescription or over-the-counter medication	6927	5943	984
20483	Ever attempted suicide	4933	2275	2658
20411_0	Ever been injured or injured someone else through drinking alcohol: No	118002	5093	112909
20411_1	Ever been injured or injured someone else through drinking alcohol: Yes, but not in the last year	118002	113461	4541
20411_2	Ever been injured or injured someone else through drinking alcohol: Yes, during the last year	118002	117450	552
20468	Ever believed in an un-real conspiracy against self	117794	116862	932
20474	Ever believed in un-real communications or signs	117731	116909	822
20485	Ever contemplated self-harm	117610	NA	NA
4598	Ever depressed for a whole week	117705	54586	63119
20421	Ever felt worried, tense, or anxious for most of a month or longer	110315	80964	29351
2345	Ever had bowel cancer screening	355353	240878	114475
5324_4	Ever had cataract surgery: Both eyes	5799	4822	977
5324_3	Ever had cataract surgery: Left eye only	5799	5493	306
5324_0	Ever had cataract surgery: No	5799	1662	4137
5324_2	Ever had cataract surgery: Right eye only	5799	5420	379
5328_0	Ever had corneal graft surgery: No	5786	142	5644
5181	Ever had eye surgery	79912	74087	5825
3591	Ever had hysterectomy (womb removed)	171413	157440	13973
20405_0	Ever had known person concerned about, or recommend reduction of, alcohol consumption: No	117880	10406	107474
20405_1	Ever had known person concerned about, or recommend reduction of, alcohol consumption: Yes, but not in the last year	117880	112398	5482
20405_2	Ever had known person concerned about, or recommend reduction of, alcohol consumption: Yes, during the last year	117880	112956	4924
5327_4	Ever had laser treatment for glaucoma or high eye pressure: Both eyes	5788	5650	138
5327_0	Ever had laser treatment for glaucoma or high eye pressure: No	5788	191	5597
20502	Ever had period extreme irritability	114422	84675	29747
20501	Ever had period of mania / excitability	115338	110522	4816
20446	Ever had prolonged feelings of sadness or depression	117763	53389	64374
20441	Ever had prolonged loss of interest in normal activities	117727	71397	46330
2365	Ever had prostate specific antigen (PSA) test	158108	108649	49459
5325_4	Ever had refractive laser eye surgery: Both eyes	5719	4461	1258
5325_3	Ever had refractive laser eye surgery: Left eye only	5719	5550	169
5325_0	Ever had refractive laser eye surgery: No	5719	1634	4085
5325_2	Ever had refractive laser eye surgery: Right eye only	5719	5512	207
2159	Ever had same-sex intercourse	326849	315740	11109
20463	Ever heard an un-real voice	117503	115494	2009
4653	Ever highly irritable/argumentative for 2 days	117359	96429	20930
4642	Ever manic/hyper for 2 days	117155	110586	6569
20404	Ever physically dependent on alcohol	2647	1906	741
20466	Ever prescribed a medication for unusual or psychotic experiences	5777	5135	642
20471	Ever seen an un-real vision	116787	113019	3768
20480	Ever self-harmed	117733	112634	5099
20160	Ever smoked	359751	141560	218191
20499	Ever sought or received professional help for mental distress	117677	71657	46020
2907	Ever stopped smoking for 6+ months	87937	50034	37903
20500	Ever suffered mental distress preventing usual activities	116527	77846	38681
20453	Ever taken cannabis	117911	NA	NA
20477	Ever talked to a health professional about unusual or psychotic experiences	5788	4563	1225
20479	Ever thought that life not worth living	117291	NA	NA
3486	Ever tried to stop smoking	27467	NA	NA
4631	Ever unenthusiastic/disinterested for a whole week	115145	72771	42374
2814	Ever used hormone-replacement therapy (HRT)	193606	117427	76179
20425	Ever worried more than most people would in similar situation	98990	73367	25623
1269	Exposure to tobacco smoke at home	326676	NA	NA
1279	Exposure to tobacco smoke outside home	306191	NA	NA
XX_EXTERNAL_MORB_MORT	External causes of morbidity and mortality	361194	360844	350
G6_XTRAPYR	Extrapyramidal and movement disorders	361194	360714	480
6148_4	Eye problems/disorders: Cataract	117890	106696	11194
6148_1	Eye problems/disorders: Diabetes related eye disease	117890	115641	2249
6148_2	Eye problems/disorders: Glaucoma	117890	112798	5092
6148_3	Eye problems/disorders: Injury or trauma resulting in loss of vision	117890	115739	2151
6148_5	Eye problems/disorders: Macular degeneration	117890	115164	2726
6148_100	Eye problems/disorders: None of the above	117890	25949	91941
6148_6	Eye problems/disorders: Other serious eye condition	117890	111303	6587
1757	Facial ageing	330409	NA	NA
4067	Facial pains for 3+ months	6510	3403	3107
XXI_HEALTHFACTORS	Factors influencing health status and contact with health services	361194	315247	45947
2296	Falls in the last year	360344	NA	NA
4559	Family relationship satisfaction	118818	NA	NA
100004_irnt	Fat	51453	NA	NA
103120	Fat removed from meat	13447	12431	1016
1797	Father still alive	351538	270309	81229
1807_irnt	Father's age at death	266231	NA	NA
1960	Fed-up feelings	353764	210432	143332
20449	Feelings of tiredness during worst episode of depression	59774	10822	48952
20450	Feelings of worthlessness during worst period of depression	62128	30535	31593
20496	Felt distant from other people in past month	52822	NA	NA
20487	Felt hated by family member as a child	117749	NA	NA
20494	Felt irritable or had angry outbursts in past month	52816	NA	NA
20489	Felt loved as a child	117624	NA	NA
20498	Felt very upset when reminded of stressful experience in past month	117893	NA	NA
4935	FI1 : numeric addition test	116723	4758	111965
5699	FI10 : arithmetic sequence recognition	20880	4159	16721
5779	FI11 : antonym	12493	3550	8943
5866	FI13 : subset inclusion logic	2964	2317	647
4946	FI2 : identify largest number	116869	950	115919
4957	FI3 : word interpolation	116815	18062	98753
4968	FI4 : positional arithmetic	115690	17346	98344
4979	FI5 : family relationship calculation	113356	57434	55922
4990	FI6 : conditional arithmetic	102181	32237	69944
5001	FI7 : synonym	84560	10534	74026
5012	FI8 : chained arithmetic	75692	26606	49086
5556	FI9 : concept interpolation	35147	15446	19701
M13_FIBROBLASTIC	Fibroblastic disorders	361194	358004	3190
FIBRO_COMORB	Fibromyalgia related co-morbidities	361194	358889	2305
100270	Filtered coffee intake	51427	NA	NA
4294_9	Final attempt correct: abandon	119729	119588	141
4294_0	Final attempt correct: no	119729	115148	4581
4294_1	Final attempt correct: yes	119729	4722	115007
4581	Financial situation satisfaction	119394	NA	NA
103140	Fish consumer	51427	36594	14833
100170	Fizzy drink intake	51427	NA	NA
M13_FLEXION	Flexion deformity	361194	361077	117
20016_irnt	Fluid intelligence score	117131	NA	NA
100014_irnt	Folate	51453	NA	NA
C_FOLLICULAR_LYMPHOMA	Follicular lymphoma	361194	360829	365
100001_irnt	Food weight	51453	NA	NA
3063_irnt	Forced expiratory volume in 1-second (FEV1)	329404	NA	NA
20150_irnt	Forced expiratory volume in 1-second (FEV1), Best measure	272338	NA	NA
20153_irnt	Forced expiratory volume in 1-second (FEV1), predicted	117241	NA	NA
20154_irnt	Forced expiratory volume in 1-second (FEV1), predicted percentage	117241	NA	NA
3062_irnt	Forced vital capacity (FVC)	329404	NA	NA
20151_irnt	Forced vital capacity (FVC), Best measure	272338	NA	NA
L12_FOREIGNBODYGRANULOMA	Foreign body granuloma of skin and subcutaneous tissue	361194	361090	104
3731	Former alcohol drinker	23745	11181	12564
100720	Fortified wine intake	51416	NA	NA
20436	Fraction of day affected during worst episode of depression	62464	NA	NA
3005	Fracture resulting from simple fall	34310	13926	20384
6151_1	Fractured bone site(s): Ankle	359241	354173	5068
6151_6	Fractured bone site(s): Arm	359241	355565	3676
6151_3	Fractured bone site(s): Hip	359241	358574	667
6151_2	Fractured bone site(s): Leg	359241	356930	2311
6151_7	Fractured bone site(s): Other bones	359241	340454	18787
6151_4	Fractured bone site(s): Spine	359241	358429	812
6151_5	Fractured bone site(s): Wrist	359241	352041	7200
3082	Fractured heel	238226	140	238086
2463	Fractured/broken bones in last 5 years	359241	324461	34780
20416	Frequency of consuming six or more units of alcohol	108485	NA	NA
20439	Frequency of depressed days during worst episode of depression	64524	NA	NA
2050	Frequency of depressed mood in last 2 weeks	345957	NA	NA
20537	Frequency of difficulty controlling worry during worst period of anxiety	36157	NA	NA
20414	Frequency of drinking alcohol	117914	NA	NA
20407	Frequency of failure to fulfil normal expectations due to drinking alcohol in last year	65054	NA	NA
20409	Frequency of feeling guilt or remorse after drinking alcohol in last year	65009	NA	NA
1031	Frequency of friend/family visits	358821	NA	NA
2624	Frequency of heavy DIY in last 4 weeks	145190	NA	NA
20413	Frequency of inability to cease drinking in last year	64973	NA	NA
20539	Frequency of inability to stop worrying during worst period of anxiety	36237	NA	NA
1011	Frequency of light DIY in last 4 weeks	180494	NA	NA
20408	Frequency of memory loss due to drinking alcohol in last year	65029	NA	NA
20412	Frequency of needing morning drink of alcohol after heavy drinking session in last year	65099	NA	NA
3637	Frequency of other exercises in last 4 weeks	172505	NA	NA
2277	Frequency of solarium/sunlamp use	340643	NA	NA
943	Frequency of stair climbing in last 4 weeks	357720	NA	NA
991	Frequency of strenuous sports in last 4 weeks	36891	NA	NA
2070	Frequency of tenseness / restlessness in last 2 weeks	347965	NA	NA
2080	Frequency of tiredness / lethargy in last 2 weeks	350580	NA	NA
777	Frequency of travelling from home to job workplace	201267	NA	NA
2060	Frequency of unenthusiasm / disinterest in last 2 weeks	349631	NA	NA
20467	Frequency of unusual or psychotic experiences in past year	5795	NA	NA
971	Frequency of walking for pleasure in last 4 weeks	257478	NA	NA
20427	Frequent trouble falling or staying asleep during worst period of anxiety	35584	6455	29129
1309	Fresh fruit intake	348284	NA	NA
104340	Fresh tomato intake	51427	NA	NA
104020	Fried potatoes intake	51427	NA	NA
4570	Friendships satisfaction	118649	NA	NA
104400	Fruit consumers	51427	9506	41921
30730_irnt	Gamma glutamyltransferase (quantile)	344104	NA	NA
M13_GANGLION	Ganglion	361194	358955	2239
22660_103	Gap coding: Full-time or part-time education	68899	56410	12489
22660_105	Gap coding: Looking after the home and/or family	69370	44793	24577
22660_101	Gap coding: Paid work for less than 15 hours per week on average or lasting less than 6 months	68751	53665	15086
22660_108	Gap coding: Retired	70119	16577	53542
22660_106	Gap coding: Unable to work due to sickness or disability	67892	65864	2028
22660_107	Gap coding: Unemployed	68042	64432	3610
22660_102	Gap coding: Unpaid or voluntary work	67956	65435	2521
6139_2	Gas or solid-fuel cooking/heating: A gas fire that you use regularly in winter time	360066	214751	145315
6139_1	Gas or solid-fuel cooking/heating: A gas hob or gas cooker	360066	108386	251680
6139_3	Gas or solid-fuel cooking/heating: An open solid fuel fire that you use regularly in winter time	360066	327404	32662
6139_100	Gas or solid-fuel cooking/heating: None of the above	360066	296413	63653
K11_GASTRODUOULC	Gastroduodenal ulcer	361194	357727	3467
20458	General happiness	117442	NA	NA
20459	General happiness with own health	117753	NA	NA
2956	General pain for 3+ months	5473	903	4570
4041	Gestational diabetes only	6119	5428	691
1170	Getting up in morning	360231	NA	NA
M13_GIANTCELL	Giant cell arteritis	361194	360963	231
K11_GIBLEEDING	GI-bleeding	361194	355959	5235
H7_GLAUCSUSP	Glaucoma suspect	361194	360838	356
N14_GLOMERULAR	Glomerular diseases	361194	360489	705
GLOMER_NEPHRITIS	Glomerulonephritis	361194	360565	629
30740_irnt	Glucose (quantile)	314916	NA	NA
30750_irnt	Glycated haemoglobin (quantile)	344182	NA	NA
KNEE_ARTHROSIS	Gonarthrosis [arthrosis of knee](FG)	361194	349294	11900
GOUT	Gout, FINNGEN	361194	360850	344
GOUT_NOS	Gout, unspecified	361194	360902	292
L12_GRANULOMATOUSSKIN	Granulomatous disorders of skin and subcutaneous tissue	361194	360836	358
G6_GUILBAR	Guillain-Barre syndrome	361194	361039	155
2030	Guilty feelings	351907	251779	100128
2415	Had major operations	165737	59231	106506
2724	Had menopause	163184	43829	119355
2844	Had other major operations	192470	63035	129435
30030_irnt	Haematocrit percentage	350475	NA	NA
30020_irnt	Haemoglobin concentration	350474	NA	NA
1747_5	Hair colour (natural, before greying): Black	360270	344461	15809
1747_1	Hair colour (natural, before greying): Blonde	360270	319092	41178
1747_4	Hair colour (natural, before greying): Dark brown	360270	225643	134627
1747_3	Hair colour (natural, before greying): Light brown	360270	212710	147560
1747_6	Hair colour (natural, before greying): Other	360270	355789	4481
1747_2	Hair colour (natural, before greying): Red	360270	343655	16615
2395_1	Hair/balding pattern: Pattern 1	165649	112573	53076
2395_2	Hair/balding pattern: Pattern 2	165649	127605	38044
2395_3	Hair/balding pattern: Pattern 3	165649	121345	44304
2395_4	Hair/balding pattern: Pattern 4	165649	135424	30225
M13_HALLUXRIGIDUS	Hallux rigidus	361194	360064	1130
M13_HALLUXVALGUS	Hallux valgus (acquired)	361194	355824	5370
46_irnt	Hand grip strength (left)	359704	NA	NA
47_irnt	Hand grip strength (right)	359729	NA	NA
1707_2	Handedness (chirality/laterality): Left-handed	360913	326328	34585
1707_1	Handedness (chirality/laterality): Right-handed	360913	40671	320242
1707_3	Handedness (chirality/laterality): Use both right and left hands equally	360913	354827	6086
1130	Hands-free device/speakerphone use with mobile phone in last 3 month	302733	NA	NA
4526	Happiness	119535	NA	NA
102820	Hard cheese intake	51427	NA	NA
30760_irnt	HDL cholesterol (quantile)	315133	NA	NA
3799	Headaches for 3+ months	70181	38106	32075
4548	Health satisfaction	119567	NA	NA
3393	Hearing aid user	219358	208416	10942
2257	Hearing difficulty/problems with background noise	353983	219842	134141
2247_0	Hearing difficulty/problems: No	346635	90797	255838
2247_1	Hearing difficulty/problems: Yes	346635	255925	90710
4849_12	Hearing test done: I can only hear on the left side	119880	119233	647
4849_11	Hearing test done: I can only hear on the right side	119880	119182	698
4849_0	Hearing test done: No, I am unable to do this	119880	118550	1330
4849_1	Hearing test done: Yes	119880	2675	117205
HEARTFAIL	Heart failure	361194	359789	1405
I9_HEARTFAIL_NS	Heart failure, not strict	361194	359789	1405
I9_HEARTFAIL	Heart failure,strict	361194	359789	1405
6140_2	Heating type(s) in home: Electric storage heaters	119908	116362	3546
6140_1	Heating type(s) in home: Gas central heating	119908	9625	110283
6140_100	Heating type(s) in home: None of the above	119908	117619	2289
6140_3	Heating type(s) in home: Oil (kerosene) central heating	119908	116790	3118
6140_6	Heating type(s) in home: Open fire without central heating	119908	119449	459
6140_4	Heating type(s) in home: Portable gas or paraffin heaters	119908	119584	324
6140_5	Heating type(s) in home: Solid fuel central heating	119908	119162	746
3148_irnt	Heel bone mineral density (BMD)	206496	NA	NA
4105_irnt	Heel bone mineral density (BMD) (left)	114561	NA	NA
4124_irnt	Heel bone mineral density (BMD) (right)	114552	NA	NA
78_irnt	Heel bone mineral density (BMD) T-score, automated	206589	NA	NA
4106_irnt	Heel bone mineral density (BMD) T-score, automated (left)	114630	NA	NA
4125_irnt	Heel bone mineral density (BMD) T-score, automated (right)	114614	NA	NA
4101_irnt	Heel broadband ultrasound attenuation (left)	114625	NA	NA
4120_irnt	Heel broadband ultrasound attenuation (right)	114609	NA	NA
3144_irnt	Heel Broadband ultrasound attenuation, direct entry	206576	NA	NA
3147_irnt	Heel quantitative ultrasound index (QUI), direct entry	206589	NA	NA
4104_irnt	Heel quantitative ultrasound index (QUI), direct entry (left)	114630	NA	NA
4123_irnt	Heel quantitative ultrasound index (QUI), direct entry (right)	114614	NA	NA
K11_HERNIA	Hernia	361194	334997	26197
L12_HIDRADENITISSUP	Hidradenitis suppurativa	361194	361059	135
30300_irnt	High light scatter reticulocyte count	344729	NA	NA
30290_irnt	High light scatter reticulocyte percentage	344729	NA	NA
49_irnt	Hip circumference	360521	NA	NA
3414	Hip pain for 3+ months	40061	8758	31303
41218_2	History of psychiatric care on admission: One or more previous psychiatric episodes with another Health Care Provider	835	700	135
41218_1	History of psychiatric care on admission: One or more previous psychiatric episodes with this Health Care Provider	1872	618	1254
C_HODGKIN_LYMPHOMA	Hodgkin lymphoma	361194	360946	248
20118_8	Home area population density - urban or rural: England/Wales - Hamlet and Isolated Dwelling - less sparse	357712	349758	7954
20118_6	Home area population density - urban or rural: England/Wales - Town and Fringe - less sparse	357712	332384	25328
20118_5	Home area population density - urban or rural: England/Wales - Urban - less sparse	357712	78712	279000
20118_7	Home area population density - urban or rural: England/Wales - Village - less sparse	357712	339587	18125
20118_16	Home area population density - urban or rural: Scotland - Accessible Rural	357712	356482	1230
20118_13	Home area population density - urban or rural: Scotland - Accessible Small Town	357712	356610	1102
20118_11	Home area population density - urban or rural: Scotland - Large Urban Area	357712	336781	20931
20118_12	Home area population density - urban or rural: Scotland - Other Urban Area	357712	353714	3998
22702_irnt	Home location - east co-ordinate (rounded)	361187	NA	NA
22704_irnt	Home location - north co-ordinate (rounded)	361187	NA	NA
20074_irnt	Home location at assessment - east co-ordinate (rounded)	357793	NA	NA
20075_irnt	Home location at assessment - north co-ordinate (rounded)	357793	NA	NA
H7_HORDEOLUM	Hordeolum and other deep inflammation of eyelid	361194	361090	104
41231_1	Hospital episode type: General episode	361194	114387	246807
1518	Hot drink temperature	357256	NA	NA
6141_3	How are people in household related to participant: Brother and/or sister	358963	357312	1651
6141_6	How are people in household related to participant: Grandchild	358963	356056	2907
6141_5	How are people in household related to participant: Grandparent	358963	358861	102
6141_1	How are people in household related to participant: Husband, wife or partner	358963	93225	265738
6141_4	How are people in household related to participant: Mother and/or father	358963	352661	6302
6141_7	How are people in household related to participant: Other related	358963	356976	1987
6141_8	How are people in household related to participant: Other unrelated	358963	352809	6154
6141_2	How are people in household related to participant: Son and/or daughter (include step-children)	358963	237892	121071
G6_HYDROCEPH	Hydrocephalus	361194	361081	113
D3_HYPERGAMMAGLONAS	Hypergammalglobulinemia, unspecified	361194	361052	142
I9_HYPTENS	Hypertension	361194	359957	1237
I9_HYPTENSPREG	Hypertension complicating pregnancy, childbirth, and the puerperium	361194	360451	743
I9_HYPERTENSION	Hypertensive diseases	361194	359881	1313
I9_HYPTENSHR	Hypertensive heart and/or renal disease	361194	360818	376
L12_HYPERTROPHICSKIN	Hypertrophic disorders of skin	361194	360565	629
L12_HYPETROPHICSCAR	Hypertrophic scar	361194	361041	153
HYPOTHYROIDISM	Hypothyroidism (congenital or acquired)	361194	361057	137
E4_HYTHYNAS	Hypothyroidism,other/unspecified	361194	361066	128
IPF	Idiopathic pulmonary fibrosis (attempt to specificity)	361194	360856	338
D3_ITP	Idiopathic thrombocytopenic purpura	361194	360987	207
30770_irnt	IGF-1 (quantile)	342439	NA	NA
ILD_DIFF_DG	ILD differential diagnosis	361194	334484	26710
6145_3	Illness, injury, bereavement, stress in last 2 years: Death of a close relative	358836	283531	75305
6145_4	Illness, injury, bereavement, stress in last 2 years: Death of a spouse or partner	358836	353248	5588
6145_6	Illness, injury, bereavement, stress in last 2 years: Financial difficulties	358836	318166	40670
6145_5	Illness, injury, bereavement, stress in last 2 years: Marital separation/divorce	358836	348020	10816
6145_100	Illness, injury, bereavement, stress in last 2 years: None of the above	358836	156985	201851
6145_2	Illness, injury, bereavement, stress in last 2 years: Serious illness, injury or assault of a close relative	358836	317377	41459
6145_1	Illness, injury, bereavement, stress in last 2 years: Serious illness, injury or assault to yourself	358836	325595	33241
20112_10	Illnesses of adopted father: Alzheimer's disease/dementia	2562	2416	146
20112_4	Illnesses of adopted father: Bowel cancer	2560	2386	174
20112_6	Illnesses of adopted father: Chronic bronchitis/emphysema	2622	2169	453
20112_9	Illnesses of adopted father: Diabetes	2572	2375	197
20112_1	Illnesses of adopted father: Heart disease	2681	1792	889
20112_8	Illnesses of adopted father: High blood pressure	2615	2049	566
20112_3	Illnesses of adopted father: Lung cancer	2588	2307	281
20112_100	Illnesses of adopted father: None of the above (group 1)	2590	1618	972
20112_101	Illnesses of adopted father: None of the above (group 2)	2630	694	1936
20112_13	Illnesses of adopted father: Prostate cancer	2560	2344	216
20112_2	Illnesses of adopted father: Stroke	2603	2143	460
20113_10	Illnesses of adopted mother: Alzheimer's disease/dementia	2935	2654	281
20113_4	Illnesses of adopted mother: Bowel cancer	2930	2747	183
20113_5	Illnesses of adopted mother: Breast cancer	2942	2634	308
20113_6	Illnesses of adopted mother: Chronic bronchitis/emphysema	2938	2700	238
20113_9	Illnesses of adopted mother: Diabetes	2942	2670	272
20113_1	Illnesses of adopted mother: Heart disease	3004	2307	697
20113_8	Illnesses of adopted mother: High blood pressure	2990	2207	783
20113_3	Illnesses of adopted mother: Lung cancer	2933	2778	155
20113_100	Illnesses of adopted mother: None of the above (group 1)	2953	1633	1320
20113_101	Illnesses of adopted mother: None of the above (group 2)	2973	770	2203
20113_12	Illnesses of adopted mother: Severe depression	2922	2680	242
20113_2	Illnesses of adopted mother: Stroke	2960	2515	445
20114_9	Illnesses of adopted siblings: Diabetes	1837	1702	135
20114_1	Illnesses of adopted siblings: Heart disease	1860	1658	202
20114_8	Illnesses of adopted siblings: High blood pressure	1850	1530	320
20114_100	Illnesses of adopted siblings: None of the above (group 1)	1863	492	1371
20114_101	Illnesses of adopted siblings: None of the above (group 2)	1869	292	1577
20114_12	Illnesses of adopted siblings: Severe depression	1819	1672	147
20107_10	Illnesses of father: Alzheimer's disease/dementia	312666	297644	15022
20107_4	Illnesses of father: Bowel cancer	312755	294065	18690
20107_6	Illnesses of father: Chronic bronchitis/emphysema	314680	278554	36126
20107_9	Illnesses of father: Diabetes	313294	283284	30010
20107_1	Illnesses of father: Heart disease	318570	214460	104110
20107_8	Illnesses of father: High blood pressure	315021	243885	71136
20107_3	Illnesses of father: Lung cancer	314072	284866	29206
20107_100	Illnesses of father: None of the above (group 1)	314797	198061	116736
20107_101	Illnesses of father: None of the above (group 2)	318545	80871	237674
20107_11	Illnesses of father: Parkinson's disease	312104	304061	8043
20107_13	Illnesses of father: Prostate cancer	312544	288337	24207
20107_12	Illnesses of father: Severe depression	312437	300516	11921
20107_2	Illnesses of father: Stroke	314801	265628	49173
20110_10	Illnesses of mother: Alzheimer's disease/dementia	331041	302534	28507
20110_4	Illnesses of mother: Bowel cancer	330592	313328	17264
20110_5	Illnesses of mother: Breast cancer	330828	303206	27622
20110_6	Illnesses of mother: Chronic bronchitis/emphysema	331008	311371	19637
20110_9	Illnesses of mother: Diabetes	331142	300370	30772
20110_1	Illnesses of mother: Heart disease	332966	266623	66343
20110_8	Illnesses of mother: High blood pressure	333048	231360	101688
20110_3	Illnesses of mother: Lung cancer	330689	317000	13689
20110_100	Illnesses of mother: None of the above (group 1)	332611	194320	138291
20110_101	Illnesses of mother: None of the above (group 2)	334401	76684	257717
20110_11	Illnesses of mother: Parkinson's disease	330077	324634	5443
20110_12	Illnesses of mother: Severe depression	330653	308649	22004
20110_2	Illnesses of mother: Stroke	331973	284488	47485
20111_10	Illnesses of siblings: Alzheimer's disease/dementia	279062	277453	1609
20111_4	Illnesses of siblings: Bowel cancer	279242	272515	6727
20111_5	Illnesses of siblings: Breast cancer	279478	267033	12445
20111_6	Illnesses of siblings: Chronic bronchitis/emphysema	279496	271563	7933
20111_9	Illnesses of siblings: Diabetes	280211	256765	23446
20111_1	Illnesses of siblings: Heart disease	280784	252088	28696
20111_8	Illnesses of siblings: High blood pressure	281619	223124	58495
20111_3	Illnesses of siblings: Lung cancer	279301	273112	6189
20111_100	Illnesses of siblings: None of the above (group 1)	281979	91010	190969
20111_101	Illnesses of siblings: None of the above (group 2)	284896	44840	240056
20111_11	Illnesses of siblings: Parkinson's disease	279018	277554	1464
20111_13	Illnesses of siblings: Prostate cancer	279171	274653	4518
20111_12	Illnesses of siblings: Severe depression	279858	259751	20107
20111_2	Illnesses of siblings: Stroke	279577	270380	9197
30280_irnt	Immature reticulocyte fraction	344728	NA	NA
20418	Impact on normal roles during worst period of anxiety	36505	NA	NA
20440	Impact on normal roles during worst period of depression	66429	NA	NA
H8_CERUMEN	Impacted cerumen	361194	361033	161
K11_IMPACT	Impaction of intestines	361194	361069	125
23110_irnt	Impedance of arm (left)	354807	NA	NA
23109_irnt	Impedance of arm (right)	354792	NA	NA
23108_irnt	Impedance of leg (left)	354811	NA	NA
23107_irnt	Impedance of leg (right)	354817	NA	NA
23106_irnt	Impedance of whole body	354795	NA	NA
M13_IMPINGEMENT	Impingement syndrome of shoulder	361194	357774	3420
5276	Index of best refractometry result (left)	77739	NA	NA
5221	Index of best refractometry result (right)	77983	NA	NA
AB1_SEXUAL_TRANSMISSION	Infections with a predominantly sexual mode of transmission	361194	361058	136
G6_NEUINFL	Inflammatory diseases of the central nervous system	361194	360889	305
L12_NAIL_INGROW	Ingrowing nail	361194	360514	680
XIX_INJURY_POISON	Injury, poisoning and certain other consequences of external causes	361194	316398	44796
100250	Instant coffee intake	51427	NA	NA
100370	Intake of sugar added to coffee	51427	NA	NA
20007_irnt	Interpolated Age of participant when cancer first diagnosed	30871	NA	NA
K11_ADHE	Intestinal adhesions without obstruction	361194	360550	644
AB1_INTESTINAL_INFECTIONS	Intestinal infectious diseases	361194	356890	4304
G6_INTRACRATRAUMA	Intracranial trauma	361194	360368	826
5262_irnt	Intra-ocular pressure, corneal-compensated (left)	76510	NA	NA
5254_irnt	Intra-ocular pressure, corneal-compensated (right)	76630	NA	NA
5263_irnt	Intra-ocular pressure, Goldmann-correlated (left)	76510	NA	NA
5255_irnt	Intra-ocular pressure, Goldmann-correlated (right)	76630	NA	NA
24012_irnt	Inverse distance to the nearest major road	356078	NA	NA
24010_irnt	Inverse distance to the nearest road	356078	NA	NA
110001	Invitation to complete online 24-hour recall dietary questionnaire, acceptance	218234	70065	148169
100011_irnt	Iron	51453	NA	NA
D3_ANAEMIA_IRONDEF	Iron deficiency anaemia	361194	357408	3786
1940	Irritability	345231	248369	96862
I9_IHD	Ischaemic heart disease, wide definition	361194	340337	20857
I9_STR_EXH	Ischaemic Stroke, excluding all haemorrhages	361194	357880	3314
20024_4122	Job code - deduced: Accounts and wages clerks, book-keepers, other financial clerks	9907	9782	125
20024_6115	Job code - deduced: Care assistants and home carers	9907	9631	276
20024_4112	Job code - deduced: Civil Service administrative officers and assistants	9907	9667	240
20024_4150	Job code - deduced: General office assistants/clerks	9907	9595	312
20024_3232	Job code - deduced: Housing and welfare officers	9907	9653	254
20024_1136	Job code - deduced: Information and communication technology managers	9907	9792	115
20024_4113	Job code - deduced: Local government clerical officers and assistants	9907	9791	116
20024_1239	Job code - deduced: Managers and proprietors in other services n.e.c.	9907	9779	128
20024_1132	Job code - deduced: Marketing and sales managers	9907	9704	203
20024_2211	Job code - deduced: Medical practitioners	9907	9790	117
20024_3211	Job code - deduced: Nurses	9907	9335	572
20024_2315	Job code - deduced: Primary and nursery education teaching professionals	9907	9702	205
20024_1121	Job code - deduced: Production, works and maintenance managers	9907	9656	251
20024_1163	Job code - deduced: Retail and wholesale managers	9907	9668	239
20024_7111	Job code - deduced: Sales and retail assistants	9907	9804	103
20024_3119	Job code - deduced: Science and engineering technicians n.e.c.	9907	9793	114
20024_2319	Job code - deduced: Teaching professionals n.e.c.	9907	9806	101
20024_3563	Job code - deduced: Vocational and industrial trainers and instructors	9907	9777	130
22601_41223241	Job coding: accounts and wages clerk/assistant/supervisor, bookkeeper, cost or ledger clerk, audit assistant, budget officer, student loans officer, paymaster	89866	87944	1922
22601_34133166	Job coding: actor, chorister or singer	89866	89713	153
22601_11343224	Job coding: advertising or public relations manager, media/publicity manager, campaign/fundraising manager	89866	89347	519
22601_71293332	Job coding: advertising or sales representative, demonstrator, estate agent negotiator, land/property salesman	89866	89119	747
22601_62143372	Job coding: air hostess, air steward, air travel assistant, cabin/flight attendant, cabin crew, air purser, passenger services agent, check-in-staff	89866	89747	119
22601_62142638	Job coding: air travel assistant, cabin/flight attendant, air hostess, air purser, air steward, cabin crew; passenger services agent; check-in staff	89866	89632	234
22601_52232942	Job coding: aircraft engineer	89866	89730	136
22601_35122636	Job coding: aircraft pilot, flight engineer, aircraft navigator, helicopter pilot	89866	89762	104
22601_42153302	Job coding: all other personal assistants and secretaries	89866	84522	5344
22601_24312597	Job coding: architect, landscape architect/designer, structural designer	89866	89508	358
22601_31213292	Job coding: architectural technologist/technician/assistant, town planning technician, planning enforcement officer	89866	89690	176
22601_24523188	Job coding: archivist, curator, conservator, inspector of ancient monuments, museum officer	89866	89720	146
22601_34163176	Job coding: arts officer, producer, director; entertainment/artists'/theatrical agent; studio manager, prompter	89866	89609	257
22601_81312794	Job coding: assembler, machine operator, foreman	89866	89650	216
22601_81392824	Job coding: assembler, machine operator, processor, foreman	89866	89615	251
22601_34123157	Job coding: author, writer, biographer, book editor, novelist, dramatist, playwright, poet	89866	89589	277
22601_54322893	Job coding: baker, confectioner, pastry cook, cake decorator	89866	89701	165
22601_11513250	Job coding: bank manager, bank section manager, building society manager, post/sub-post office manager	89866	88573	1293
22601_92253391	Job coding: bar staff, cellarman (public house)	89866	89268	598
22601_32323112	Job coding: benefits advisor, citizens advice bureau adviser, debt counsellor	89866	89754	112
22601_21123022	Job coding: biochemist, medical laboratory scientific officer	89866	89426	440
22601_21123021	Job coding: biologist, botanist, entomologist, zoologist, ecologist, microbiologist/pathologist/virologist/geneticist (not medically qualified)	89866	89220	646
22601_53122524	Job coding: bricklayer	89866	89743	123
22601_34323160	Job coding: broadcasting professional, broadcaster, news reporter; radio or television journalist, director or producer	89866	89476	390
22601_35323258	Job coding: broker, financial/insurance broker, foreign exchange dealer, ship/marine broker, stockbroker, commodity trader	89866	89396	470
22601_53192534	Job coding: builder, building contractor	89866	89739	127
22601_91212550	Job coding: builder's labourer, building worker	89866	89747	119
22601_91212536	Job coding: builder's labourer, building worker, hod carrier	89866	89499	367
22601_31143051	Job coding: building or civil engineering technician, structural engineering technician, survey technician	89866	89742	124
22601_81492535	Job coding: building site foreman or supervisor	89866	89752	114
22601_62192607	Job coding: bus conductor	89866	89739	127
22601_82132606	Job coding: bus or coach driver, minibus driver	89866	89455	411
22601_35413236	Job coding: buyer, purchasing/procurement officer, supply officer	89866	89471	395
22601_72113242	Job coding: call centre operator, sales order clerk, telephone adviser	89866	89163	703
22601_61153104	Job coding: care assistant, home care assistant, residential social worker, home carer, nursing home assistant	89866	88723	1143
22601_35643209	Job coding: careers adviser or vocational guidance specialist, placement advisor	89866	89693	173
22601_62322997	Job coding: caretaker, janitor, concierge, warden	89866	89734	132
22601_53152529	Job coding: carpenter, carpenter and joiner, builder's joiner	89866	89671	195
22601_24342599	Job coding: chartered surveyor, building surveyor, land surveyor	89866	89545	321
22601_24343291	Job coding: chartered surveyor, building surveyor, land surveyor, mining/minerals surveyor, river/water surveyor, surveyor and estimator, topographer, property surveyor	89866	89582	284
22601_24213281	Job coding: chartered/certified accountant, auditor, company accountant, articled/audit clerk, official receiver	89866	87947	1919
22601_54342896	Job coding: chef, cook, caterer	89866	89405	461
22601_21253043	Job coding: chemical engineer, plastics engineer, pharmaceutical engineer	89866	89620	246
22601_21113020	Job coding: chemist (analytic, developmental, industrial, research)	89866	88805	1061
22601_61223105	Job coding: childminder, au pair, children's nanny	89866	89396	470
22601_32153081	Job coding: chiropodist, podiatrist	89866	89735	131
22601_21212592	Job coding: civil engineer	89866	89383	483
22601_21213038	Job coding: civil engineer, transport engineer, structural engineer, borough surveyor	89866	89528	338
22601_41123205	Job coding: civil service administrative officer or assistant or clerk, tax collector, prison service clerk, law courts clerk	89866	85830	4036
22601_41113204	Job coding: civil service executive officer, revenue/tax executive or officer, fraud inspector or officer, job centre adviser	89866	86444	3422
22601_24413202	Job coding: civil service senior manager outside the senior civil service (former grades 6 and 7)	89866	88542	1324
22601_92333396	Job coding: cleaner in restaurants, bars, pubs, hotels and other accommodation; chambermaid	89866	89725	141
22601_24443114	Job coding: clergyman/woman; any religious officer/leader	89866	89350	516
22601_81222848	Job coding: coal worker or miner (surface or underground)	89866	89598	268
22601_71213337	Job coding: collector/door-to-door salesperson, canvasser, credit agent, insurance agent, travelling salesperson, commercial traveller	89866	89055	811
22601_41423309	Job coding: communication/telecommunications operator, radio/telex operator, radar operator	89866	89670	196
22601_32313110	Job coding: community worker, day centre officer, youth leader, youth worker, parish worker, bail support officer	89866	88827	1039
22601_42143301	Job coding: company secretary, club secretary	89866	89694	172
22601_54212886	Job coding: compositor, originator, lithographic plate maker, paste-up artist, stereotyper, typesetter	89866	89684	182
22601_52452948	Job coding: computer engineer, computer service or maintenance technician	89866	89749	117
22601_52453063	Job coding: computer installation and maintenance engineer/repairer/installer/technician	89866	89571	295
22601_41233254	Job coding: counter clerk, bank clerk, cashier, post office clerk	89866	86815	3051
22601_41213240	Job coding: credit controller/supervisor	89866	89669	197
22601_72123243	Job coding: customer care adviser/officer/assistant, store guide, customer relations officer/representative	89866	88653	1213
22601_11423230	Job coding: customer care/relations manager, help desk manager	89866	89453	413
22601_41363318	Job coding: database assistant/clerk, computer clerk, data entry clerk/processor, book keeping/accounts machinist	89866	89426	440
22601_23193429	Job coding: day nursery manager or owner	89866	89753	113
22601_61133076	Job coding: dental nurse or assistant	89866	89632	234
22601_22153070	Job coding: dentist, dental surgeon, orthodontist, periodontist	89866	89581	285
22601_21263044	Job coding: design and development engineer, ergonomist	89866	89315	551
22601_92233412	Job coding: dinner lady	89866	89703	163
22601_11123211	Job coding: director or chief executive of private organisation/company, company chairman or president, general manager	89866	87155	2711
22601_31223293	Job coding: draughtsperson, cartographer, designer-detailer/draughtsperson, drawing office checker, engineering draughtsperson	89866	89583	283
22601_82152612	Job coding: driving instructor, hgv instructor	89866	89742	124
22601_23133420	Job coding: education officer, director of education, curriculum development officer	89866	88985	881
22601_61243409	Job coding: educational assistant, classroom assistant, special needs helper	89866	87600	2266
22601_21232866	Job coding: electrical engineer, generating engineer, power engineer, power transmission engineer	89866	89759	107
22601_31123049	Job coding: electrical or electronics technician, signals officer	89866	89338	528
22601_31122951	Job coding: electrical/electronics technician	89866	89509	357
22601_52412944	Job coding: electrician, electrical engineer, electrical contractor	89866	89218	648
22601_52412543	Job coding: electrician, electrical fitter	89866	89479	387
22601_52492949	Job coding: electronic engineer (maintenance), alarm engineer, office equipment engineer	89866	89686	180
22601_21243042	Job coding: electronics engineer, broadcasting engineer, microwave engineer, radar engineer, radio engineer	89866	88982	884
22601_41423445	Job coding: emergency services control room/radio operator/officer	89866	89703	163
22601_31133050	Job coding: engineering technician, engineer's assistant, commissioning engineer, contracts engineer, technician engineer, industrial radiographer	89866	88961	905
22601_35443245	Job coding: estate agent, auctioneer, land agent, letting agent	89866	89583	283
22601_35313264	Job coding: estimator, valuer, building estimator/assessor, insurance assessor, costing engineer, surveyor/valuer, lottery officer, rating officer, marine/naval surveyor	89866	89470	396
22601_11212693	Job coding: factory/works manager, shift manager	89866	89431	435
22601_51112476	Job coding: farmer, farming contractor, herd manager, smallholder, bailiff	89866	89700	166
22601_91112478	Job coding: farmhand, farm labourer, herdsman, shepherd, dairyman, pigman	89866	89494	372
22601_41313256	Job coding: filing clerk, records assistant/clerk	89866	89335	531
22601_41313317	Job coding: filing clerk, records assistant/clerk, technical clerk, lottery clerk, courts administrator, checker, census enumerator, progress/document controller	89866	89638	228
22601_35343267	Job coding: financial adviser/agent/consultant, investment analyst, mortgage consultant, financier, pension advisor	89866	89017	849
22601_35373270	Job coding: financial controller, accounting/audit technician, trust officer	89866	88371	1495
22601_11313221	Job coding: financial services manager, chartered secretary, banker, merchant or investment banker, finance director, tax manager	89866	89613	253
22601_33133440	Job coding: fire service officer (leading fire officer and below)	89866	89678	188
22601_54922904	Job coding: furniture maker/fitter, cabinet maker	89866	89703	163
22601_23123400	Job coding: further education teaching professional, college lecturer/professor	89866	87399	2467
22601_51132488	Job coding: gardener, groundsman/groundswoman, park keeper, landscape gardener, greenkeeper, turf cutter	89866	89295	571
22601_41503307	Job coding: general office assistant/clerk, clerical officer, clerk-typist, office supervisor, press/newspaper corrector/reader	89866	85909	3957
22601_34213150	Job coding: graphic designer, commercial artist, desktop publishing artist, illuminator	89866	89556	310
22601_62213359	Job coding: hairdresser, barber, shampooist, hair stylist	89866	89448	418
22601_12333358	Job coding: hairdressing or beauty salon manager or proprietor/owner	89866	89604	262
22601_35672595	Job coding: health and safety officer, occupational hygienist, safety adviser	89866	89763	103
22601_35673467	Job coding: health and safety officer, occupational hygienist, safety adviser, road safety officer	89866	89755	111
22601_32113077	Job coding: health visitor	89866	89461	405
22601_11833099	Job coding: healthcare practice manager, dental practice manager, chiropody practice manager/owner	89866	89678	188
22601_53142540	Job coding: heating engineer, gas service engineer, air conditioning engineer	89866	89642	224
22601_82112603	Job coding: heavy goods vehicle (hgv) driver, lorry or truck driver, tanker driver, haulage driver	89866	89195	671
22601_23113399	Job coding: higher education teaching professional, university lecturer/professor (including college/university head/vice chancellor)	89866	87235	2631
22601_11813097	Job coding: hospital manager, health service manager, clinical manager, nursing service manager	89866	88917	949
22601_12213392	Job coding: hotel or guesthouse owner/manager; hostel warden, holiday camp manager, caravan/camping site owner/manager	89866	89469	397
22601_92332985	Job coding: house cleaner, domestic, chambermaid, charlady	89866	89705	161
22601_62312996	Job coding: housekeeper, butler, valet, cook-housekeeper, companion-housekeeper	89866	89546	320
22601_61143103	Job coding: houseparent, child careworker, residential warden, sheltered accommodation warden, foster parent	89866	89233	633
22601_32323111	Job coding: housing officer, welfare officer, refuge/rescue worker, probation assistant, nspcc inspector, day centre supervisor	89866	89604	262
22601_11363057	Job coding: ict or it manager, systems/data processing manager, telecom manager	89866	88270	1596
22601_35363269	Job coding: import agent, export agent, shipping agent	89866	89723	143
22601_35333259	Job coding: insurance underwriter, insurance inspector, insurance account handler	89866	89491	375
22601_31313060	Job coding: it operations technician, computer operator or technician, database manager, network or web technician, web master, systems administrator or officer	89866	88795	1071
22601_21313058	Job coding: it strategy or planning professional, computer consultant, software consultant	89866	88049	1817
22601_31323061	Job coding: it user support technician, help desk or helpline operator (computing), support technician (computing), systems support officer	89866	89174	692
22601_34313159	Job coding: journalist, reporter, newspaper correspondent, sports writer, newspaper or magazine editor	89866	89370	496
22601_35203279	Job coding: judge's or barrister's clerk, conveyancer, data protection officer, legal assistant or executive, coroner's officer, land registrar, tribunal member	89866	89729	137
22601_92233387	Job coding: kitchen, canteen or catering assistant, washer-up, kitchen porter, counter assistant	89866	89518	348
22601_31113086	Job coding: laboratory technician	89866	89417	449
22601_31113033	Job coding: laboratory technician, scientific assistant, cytology screener; hospital, medical or health technician	89866	87704	2162
22601_42123299	Job coding: legal secretary	89866	89246	620
22601_42123280	Job coding: legal secretary, clerk, or aid clerk	89866	89431	435
22601_24513035	Job coding: librarian, assistant librarian	89866	89126	740
22601_41353425	Job coding: library assistant/clerk	89866	89720	146
22601_41353316	Job coding: library assistant/clerk, press cuttings clerk	89866	89259	607
22601_41133206	Job coding: local government administrative officer or assistant or clerk	89866	85118	4748
22601_81162743	Job coding: machine operator, plastics moulder, foreman	89866	89677	189
22601_81112700	Job coding: machine operator, processor, foreman	89866	89697	169
22601_81142763	Job coding: machine operator, processor, paint maker, foreman	89866	89757	109
22601_24223282	Job coding: management accountant, works accountant, cost accountant	89866	89107	759
22601_24233283	Job coding: management consultant, actuary, economist, statistician, statistical controller/assistant, business analyst, demographer, economic forecaster	89866	88939	927
22601_35393271	Job coding: management information officer, conference/events co-ordinator/organiser, exhibition officer, work study engineer/officer/analyst, contract adviser/agent, election agent, business system analyst	89866	88009	1857
22601_11222591	Job coding: manager in construction, clerk of works, site manager, contracts manager, highways manager	89866	88837	1029
22601_11232861	Job coding: manager in mining, energy production or water supply	89866	89586	280
22601_12253173	Job coding: manager of theatre, cinema, museum	89866	89662	204
22601_35433238	Job coding: marketing research professional, marketing consultant, promotions or advertising consultant, fundraiser consultant, appeals organiser	89866	89214	652
22601_21133024	Job coding: mathematician	89866	89722	144
22601_21222679	Job coding: mechanical engineer	89866	89519	347
22601_21223040	Job coding: mechanical engineer, automobile engineer, aeronautical engineer, locomotive or marine engineer, welding engineer	89866	88722	1144
22601_22113066	Job coding: medical doctor, general practitioner, hospital consultant	89866	88399	1467
22601_32143084	Job coding: medical radiographer, x-ray operator, sonographer	89866	89726	140
22601_42113094	Job coding: medical secretary	89866	88993	873
22601_32183085	Job coding: medical technician, audiologist, cardiographer, prosthesist, ecg technician, eeg technician	89866	89579	287
22601_71253330	Job coding: merchandiser, window dresser	89866	89676	190
22601_52212927	Job coding: metal machine setter, tool setter, setter operator, centre lathe turner	89866	89557	309
22601_81172834	Job coding: metal making or metal treating process worker, machine operator, furnaceman	89866	89750	116
22601_52142924	Job coding: metal plate worker, boilermaker, plater-welder, caulker-burner, shipwright, riveter	89866	89724	142
22601_81252835	Job coding: metal working machine operator, fettler, grinder, metal cutter, metal machinist, metal polisher, press operator, shot blaster, tool room machinist	89866	89736	130
22601_52232929	Job coding: metal working production or maintenance fitter, machine fitter, fitter and turner, bench fitter, plant fitter	89866	89324	542
22601_32123074	Job coding: midwife	89866	89150	716
22601_52312660	Job coding: motor mechanic, auto engineer	89866	89629	237
22601_52312934	Job coding: motor mechanic, diesel fitter, auto engineer	89866	89331	535
22601_52232941	Job coding: motor vehicle/industrial machinery fitter	89866	89706	160
22601_34153170	Job coding: musician, bandsman, instrumentalist, bellringer; composer, conductor; song writer	89866	89706	160
22601_33113434	Job coding: non-commissioned officers or other rank of armed forces	89866	87863	2003
22601_32113072	Job coding: nurse (of any kind, at any level)	89866	85006	4860
22601_61213416	Job coding: nursery nurse/assistant/supervisor, creche assistant	89866	89550	316
22601_91192487	Job coding: nursery worker/hand, horticultural worker, fruit picker, mushroom picker and other pickers	89866	89735	131
22601_51122486	Job coding: nurseryman, market gardener, horticulturist	89866	89712	154
22601_61113073	Job coding: nursing auxiliary or assistant, steriliser of medical equipment, occupational therapy assistant, phlebotomist, physiotherapy assistant, ward orderly, ward assistant	89866	88594	1272
22601_32223079	Job coding: occupational therapist	89866	89572	294
22601_11523251	Job coding: office manager, account/payrolls manager, administration manager, litigation/solicitor's office manager	89866	88766	1100
22601_11713433	Job coding: officer in armed forces	89866	89300	566
22601_41143216	Job coding: officer of ngo, trade union organiser/official, charity administrator, secretary of research or charity or political or professional or trade association or trade union	89866	88309	1557
22601_22143069	Job coding: ophthalmic optician, optometrist	89866	89762	104
22601_61392517	Job coding: other animal care work including dog beautician, dog walker, dog warden; kennel or cattery assistant; groom, huntsman, stable worker; zoo keeper	89866	89725	141
22601_81392781	Job coding: other assembler, routine operative	89866	89751	115
22601_92332986	Job coding: other cleaner including in offices, hospitals, schools, shops, warehouses, ships, aircraft, stations	89866	89532	334
22601_52493053	Job coding: other electrical or electronics technician, including alarm engineer, office machinery engineer or mechanic	89866	89577	289
22601_21293047	Job coding: other engineering professional	89866	89235	631
22601_31193055	Job coding: other engineering technician, including materials technician, technical assistant, technical officer	89866	89258	608
22601_92193312	Job coding: other general office clerical tasks including: office junior, office worker, photocopy/print room operator, office machinist	89866	86596	3270
22601_24193278	Job coding: other legal professional including: court clerk, legal officer/advisor, clerk to the justices, legal services registrar	89866	89694	172
22601_23293031	Job coding: other researchers including in broadcasting, journalism, photography, printing and publishing	89866	89708	158
22601_92593346	Job coding: other sales occupations including bill poster, ticket checker	89866	89703	163
22601_31193034	Job coding: other science technician, materials technician, technical assistant, technical officer	89866	88464	1402
22601_23193405	Job coding: other teaching professional including private tutor, tefl (teaching english as a foreign language) teacher; tutor at adult education centre, etc.	89866	88477	1389
22601_32293082	Job coding: other therapist including acupuncturist, aromatherapist, dietician, herbalist, homeopath, hypnotherapist, masseur, orthoptist, osteopath, psychotherapist	89866	89024	842
22601_91493355	Job coding: other work handling or storing goods including: store keeper, warehouseman, order assembler, goods despatcher	89866	89287	579
22601_91392859	Job coding: other work in these industries: attendant, hand, mate, assistant, handler, loader	89866	89759	107
22601_91392832	Job coding: other work in this industry: factory hand, mate, assistant, handler, loader	89866	89727	139
22601_91392721	Job coding: other work in this industry: factory hand, mate, assistant, handler, loader, finisher	89866	89748	118
22601_91342701	Job coding: packer, bottler, canner, filler, wrapper, foreman	89866	89602	264
22601_53232556	Job coding: painter, decorator	89866	89549	317
22601_41323255	Job coding: pensions and insurance clerk/administrator, claims handler	89866	88617	1249
22601_35623207	Job coding: personnel or industrial relations officer, recruitment consultant	89866	89329	537
22601_11353225	Job coding: personnel, human resources, training or industrial relations manager/director, recruitment manager/director	89866	88714	1152
22601_32173088	Job coding: pharmaceutical dispenser, pharmacy technician	89866	89698	168
22601_22133068	Job coding: pharmacist, pharmacologist, pharmaceutical chemist	89866	89466	400
22601_34343161	Job coding: photographer and audio-visual equipment operator, cameraman, film technician, sound or light engineer, projectionist	89866	89515	351
22601_21133023	Job coding: physicist, astronomer, geologist, geophysicist, meteorologist, oceanographer, seismologist	89866	89281	585
22601_32213078	Job coding: physiotherapist	89866	89392	474
22601_52162926	Job coding: pipe fitter	89866	89741	125
22601_21283046	Job coding: planning and quality control engineer, industrial engineer, quality engineer	89866	89574	292
22601_52232856	Job coding: plant maintenance fitter, machine fitter, mechanic-fitter	89866	89647	219
22601_61233408	Job coding: playgroup or playschool leader or assistant	89866	89412	454
22601_53142539	Job coding: plumber	89866	89664	202
22601_11723441	Job coding: police officer (inspector or above)	89866	89507	359
22601_33123442	Job coding: police officer (sergeant or below)	89866	88724	1142
22601_92113311	Job coding: postal worker, postman, mail sorter, messenger, courier, mailroom clerk, post sorter, leaflet/circular distributor, newspaper/parcel deliverer	89866	89487	379
22601_23153402	Job coding: primary /junior school teacher or teaching professional, nursery school teacher (including head teacher)	89866	84311	5555
22601_54222887	Job coding: printer, master printer	89866	89744	122
22601_91332890	Job coding: printing machine operator, printer's assistant	89866	89747	119
22601_33143448	Job coding: prison service officer (below principal officer), prison warder	89866	89760	106
22601_24433109	Job coding: probation officer, community service officer	89866	89686	180
22601_21272684	Job coding: production and process engineer	89866	89518	348
22601_11212692	Job coding: production, works or maintenance manager	89866	89271	595
22601_12313231	Job coding: property/housing/land manager	89866	89552	314
22601_22123067	Job coding: psychologist, psychometrist	89866	89588	278
22601_34333162	Job coding: public relations officer, press officer, information officer	89866	89746	120
22601_34333239	Job coding: public relations officer, press officer, information officer, publicity assistant	89866	89473	393
22601_35613203	Job coding: public service higher/senior executive officer, hospital administrator	89866	86651	3215
22601_12243390	Job coding: publican or manager of licensed premises, licensee, wine bar manager	89866	89464	402
22601_11333223	Job coding: purchasing manager/director (not retail), supplies manager	89866	89602	264
22601_11412694	Job coding: quality assurance manager, quality control manager	89866	89573	293
22601_31153052	Job coding: quality assurance technician or co-ordinator	89866	89752	114
22601_31152695	Job coding: quality assurance technician/co-ordinator	89866	89632	234
22601_24332598	Job coding: quantity surveyor, quantity survey technician	89866	89534	332
22601_42163095	Job coding: receptionist, doctor's/dental receptionist	89866	88778	1088
22601_23173422	Job coding: registrar or senior administrator of educational establishment, bursar, registrar, university administrator	89866	88441	1425
22601_11373228	Job coding: research and development manager	89866	89747	119
22601_11373019	Job coding: research or laboratory manager	89866	88736	1130
22601_23293164	Job coding: researcher in broadcasting, journalism, photography, printing and publishing	89866	89704	162
22601_11853100	Job coding: residential manager, day care manager, nursing home manager, retirement home manager, convalescent home manager	89866	89548	318
22601_12233383	Job coding: restaurant or catering manager, restaurateur; canteen manager; takeaway food shop manager	89866	89306	560
22601_11633322	Job coding: retail or wholesale shop manager, showroom manager	89866	88200	1666
22601_71123329	Job coding: retail/shop cashier, check-out operator, petrol station attendant, restaurant cashier	89866	89014	852
22601_24342600	Job coding: river/water surveyor, surveyor and estimator, topographer, property surveyor	89866	89736	130
22601_41342670	Job coding: road transport/traffic clerk, distribution clerk/controller, shipping clerk/controller, fleet controller/administrator, traffic officer (road haulage)	89866	89646	220
22601_11612669	Job coding: road transport/traffic manager, haulage contractor/manager, taxi/courier service manager, bus/coach station manager, removals manager, shipping manager	89866	89556	310
22601_71233339	Job coding: roundsman or woman, van salesperson, ice cream seller, milkman, mobile shop salesperson	89866	89593	273
22601_71113328	Job coding: sales assistant, retail/shop assistant, counter assistant, sub post office assistant, takeaway food worker	89866	85286	4580
22601_11323222	Job coding: sales or marketing manager/director, export/import manager, business development manager, advertising/commercial manager	89866	87683	2183
22601_35423237	Job coding: sales or marketing representative, manufacturer's agent or representative or salesman/woman	89866	88745	1121
22601_91493353	Job coding: sales room assistant, wine merchant's cellar man; order/stock filler, stock/store keeper; lorry/warehouse loader/checker/weigher, goods porter, customs attendant	89866	89676	190
22601_23133421	Job coding: school inspector, education inspector	89866	89628	238
22601_92443411	Job coding: school mid-day assistant, dinner or school meals supervisor or assistant, lunchtime supervisor	89866	89684	182
22601_42133300	Job coding: school secretary	89866	89500	366
22601_42133407	Job coding: school secretary, clerical assistant, school registry assistant	89866	89132	734
22601_32323410	Job coding: school/student counsellor, school attendance officer	89866	89757	109
22601_23213026	Job coding: scientific researcher, scientific officer, medical research associate, experimental officer	89866	88701	1165
22601_23143401	Job coding: secondary school teacher or teaching professional (including head teacher)	89866	82310	7556
22601_92413455	Job coding: security guard/officer, night watchman, store detective, private detective, bodyguard, gateman, door keeper, cctv operator, patrolman	89866	89584	282
22601_11733439	Job coding: senior officer in fire service including captain, commander, controller, firemaster, inspector, salvage officer, station officer, superintendent	89866	89735	131
22601_11113200	Job coding: senior official in central government including members of the senior civil service and the equivalent in the diplomatic service, mps, meps	89866	89021	845
22601_11133201	Job coding: senior official in local government including parish or town or county chief clerk, chief or superintendent rate collector, chief executive or director, councillor	89866	88610	1256
22601_11143212	Job coding: senior official of special interest organisation including general manager or director or executive or general secretary of charity, or trade union/association or religious organisation	89866	87787	2079
22601_81372713	Job coding: sewing machinist	89866	89432	434
22601_52132923	Job coding: sheet metal worker, panel beater, metal finisher, coppersmith	89866	89739	127
22601_92513331	Job coding: shelf filler or stacker, stock handler, display assistant	89866	89442	424
22601_35132647	Job coding: ship, merchant navy or hovercraft captain/officer/navigator, master mariner, skipper	89866	89703	163
22601_35132648	Job coding: ship's engineer, ship's purser	89866	89711	155
22601_12343321	Job coding: shopkeeper, shop owner, newsagent, wholesale/retail dealer	89866	88445	1421
22601_23223027	Job coding: social science researcher, anthropologist, sociologist, archaeologist, behavioural scientist, epidemiologist, government survey officer	89866	89456	410
22601_11843115	Job coding: social services manager, community care manager, welfare services manager	89866	89133	733
22601_24423108	Job coding: social worker, child care/protection officer, adoption officer, mental health officer, almoner, family case worker	89866	88378	1488
22601_21323059	Job coding: software professional, analyst-programmer, computer programmer, software analyst or engineer, systems designer or programmer	89866	86421	3445
22601_24113277	Job coding: solicitor, lawyer, barrister, judge, coroner, articled clerk, attorney, advocate, stipendiary magistrate, fiscal/crown prosecutor, sheriff (scottish courts), legal services recorder	89866	88795	1071
22601_23163403	Job coding: special needs teaching professional (including head teacher)	89866	88678	1188
22601_32233080	Job coding: speech and language therapist	89866	89715	151
22601_12253140	Job coding: sports centre manager, riding school owner, sports ground manager, baths manager	89866	89754	112
22601_34423138	Job coding: sports coach, instructor, trainer, or manager	89866	89634	232
22601_24233025	Job coding: statistician	89866	89734	132
22601_41333350	Job coding: stock control clerk, stock controller, progress/production/stock chaser, warehouse clerk, materials controller/co-ordinator, stores officer	89866	89561	305
22601_11623349	Job coding: storage manager, stock control manager, container terminal manager	89866	89683	183
22601_91493354	Job coding: stores/warehouse porter	89866	89735	131
22601_54142880	Job coding: tailor, dressmaker, milliner	89866	89704	162
22601_35353268	Job coding: taxation accountant or adviser or consultant or practitioner	89866	89609	257
22601_82142611	Job coding: taxi or cab driver, chauffeur, hearse driver	89866	89623	243
22601_52422945	Job coding: telecommunication engineer, telephone engineer, telephone technician	89866	89485	381
22601_41413308	Job coding: telephonist, telephone/switchboard operator	89866	89216	650
22601_52442947	Job coding: television or radio engineer, video engineer	89866	89747	119
22601_52443062	Job coding: television, video, audio or radio engineer/repairer/installer/technician	89866	89758	108
22601_81132710	Job coding: textile machine operator, assembler, spinner, foreman	89866	89613	253
22601_52222928	Job coding: tool maker, tool fitter, jig and tool fitter, marker out, die sinker	89866	89565	301
22601_24323289	Job coding: town planner, development officer	89866	89649	217
22601_12263368	Job coding: travel agency manager/owner, tourist manager	89866	89692	174
22601_62123369	Job coding: travel agent, travel agency/booking/reservations clerk, tour organiser	89866	89467	399
22601_62133370	Job coding: travel/tour guide	89866	89682	184
22601_42173304	Job coding: typist, shorthand typist, transcriber, stenographer	89866	86891	2975
22601_23113030	Job coding: university lecturer/professor	89866	89429	437
22601_23293029	Job coding: university research fellow or assistant/associate	89866	89164	702
22601_54122878	Job coding: upholsterer, coach trimmer, curtain maker, mattress maker	89866	89761	105
22601_82122605	Job coding: van driver, delivery driver, courier driver	89866	89090	776
22601_35633208	Job coding: vocational or industrial trainer/instructor	89866	89683	183
22601_35633214	Job coding: vocational or industrial trainer/instructor, craft instructor, apprentice instructor	89866	89607	259
22601_92243389	Job coding: waiter, waitress, maitre d'hotel, sommelier, steward	89866	89371	495
22601_41313093	Job coding: ward clerk, medical records clerk	89866	89640	226
22601_52152925	Job coding: welder, fitter-welder	89866	89685	181
3426	Job involve night shift work	33373	NA	NA
22620_0	Job involved shift work: No	91149	4943	86206
22620_1	Job involved shift work: Yes	91149	65451	25698
816	Job involves heavy manual or physical work	205000	NA	NA
826	Job involves shift work	204783	NA	NA
22617_4122	Job SOC coding: Accounts and wages clerks, book-keepers, other financial clerks	91149	88397	2752
22617_3413	Job SOC coding: Actors, entertainers	91149	90957	192
22617_1134	Job SOC coding: Advertising and public relations managers	91149	90541	608
22617_6214	Job SOC coding: Air travel assistants	91149	90795	354
22617_3512	Job SOC coding: Aircraft pilots and flight engineers	91149	91033	116
22617_6139	Job SOC coding: Animal care occupations n.e.c.	91149	90991	158
22617_2431	Job SOC coding: Architects	91149	90376	773
22617_3121	Job SOC coding: Architectural technologists and town planning technicians	91149	90968	181
22617_2452	Job SOC coding: Archivists and curators	91149	90866	283
22617_3411	Job SOC coding: Artists	91149	90958	191
22617_3416	Job SOC coding: Arts officers, producers and directors	91149	90884	265
22617_8131	Job SOC coding: Assemblers (electrical products)	91149	90725	424
22617_8132	Job SOC coding: Assemblers (vehicles and metal goods)	91149	90610	539
22617_8139	Job SOC coding: Assemblers and routine operatives n.e.c.	91149	89919	1230
22617_3412	Job SOC coding: Authors, writers	91149	90836	313
22617_5432	Job SOC coding: Bakers, flour confectioners	91149	90960	189
22617_9225	Job SOC coding: Bar staff	91149	90542	607
22617_2112	Job SOC coding: Biological scientists and biochemists	91149	90082	1067
22617_5312	Job SOC coding: Bricklayers, masons	91149	90992	157
22617_3432	Job SOC coding: Broadcasting associate professionals	91149	90753	396
22617_3532	Job SOC coding: Brokers	91149	90484	665
22617_3114	Job SOC coding: Building and civil engineering technicians	91149	91020	129
22617_8213	Job SOC coding: Bus and coach drivers	91149	90692	457
22617_3539	Job SOC coding: Business and related associate professionals n.e.c.	91149	89169	1980
22617_3541	Job SOC coding: Buyers and purchasing officers	91149	90745	404
22617_7211	Job SOC coding: Call centre agents/operators	91149	90373	776
22617_6115	Job SOC coding: Care assistants and home carers	91149	89977	1172
22617_3564	Job SOC coding: Careers advisers and vocational guidance specialists	91149	90759	390
22617_6232	Job SOC coding: Caretakers	91149	90860	289
22617_5315	Job SOC coding: Carpenters and joiners	91149	90559	590
22617_2421	Job SOC coding: Chartered and certified accountants	91149	89177	1972
22617_2434	Job SOC coding: Chartered surveyors (not quantity surveyors)	91149	90356	793
22617_5434	Job SOC coding: Chefs, cooks	91149	90343	806
22617_8114	Job SOC coding: Chemical and related process operatives	91149	90989	160
22617_2125	Job SOC coding: Chemical engineers	91149	90891	258
22617_2111	Job SOC coding: Chemists	91149	90069	1080
22617_6122	Job SOC coding: Childminders and related occupations	91149	90257	892
22617_3215	Job SOC coding: Chiropodists	91149	91017	132
22617_2121	Job SOC coding: Civil engineers	91149	90214	935
22617_4112	Job SOC coding: Civil Service administrative officers and assistants	91149	87059	4090
22617_4111	Job SOC coding: Civil Service executive officers	91149	87674	3475
22617_9233	Job SOC coding: Cleaners, domestics	91149	90487	662
22617_2444	Job SOC coding: Clergy	91149	90616	533
22617_8122	Job SOC coding: Coal mine operatives	91149	90869	280
22617_7121	Job SOC coding: Collector salespersons and credit agents	91149	90318	831
22617_4142	Job SOC coding: Communication operators	91149	90737	412
22617_4214	Job SOC coding: Company secretaries	91149	90975	174
22617_5245	Job SOC coding: Computer engineers, installation and maintenance	91149	90725	424
22617_1222	Job SOC coding: Conference and exhibition managers	91149	91045	104
22617_8149	Job SOC coding: Construction operatives n.e.c.	91149	90777	372
22617_5319	Job SOC coding: Construction trades n.e.c.	91149	90859	290
22617_4123	Job SOC coding: Counter clerks	91149	87992	3157
22617_4121	Job SOC coding: Credit controllers	91149	90743	406
22617_1142	Job SOC coding: Customer care managers	91149	90614	535
22617_7212	Job SOC coding: Customer care occupations	91149	89466	1683
22617_4136	Job SOC coding: Database assistants/clerks	91149	90509	640
22617_6113	Job SOC coding: Dental nurses	91149	90912	237
22617_2215	Job SOC coding: Dental practitioners	91149	90858	291
22617_2126	Job SOC coding: Design and development engineers	91149	90543	606
22617_1112	Job SOC coding: Directors and chief executives of major organisations	91149	88360	2789
22617_3122	Job SOC coding: Draughtspersons	91149	90859	290
22617_8215	Job SOC coding: Driving instructors	91149	91021	128
22617_2313	Job SOC coding: Education officers, school inspectors	91149	90069	1080
22617_6124	Job SOC coding: Educational assistants	91149	88845	2304
22617_2123	Job SOC coding: Electrical engineers	91149	90482	667
22617_5249	Job SOC coding: Electrical/electronics engineers n.e.c.	91149	90603	546
22617_3112	Job SOC coding: Electrical/electronics technicians	91149	90196	953
22617_5241	Job SOC coding: Electricians, electrical fitters	91149	90088	1061
22617_2124	Job SOC coding: Electronics engineers	91149	90218	931
22617_9219	Job SOC coding: Elementary office occupations n.e.c.	91149	87809	3340
22617_9229	Job SOC coding: Elementary personal services occupations n.e.c.	91149	91037	112
22617_9259	Job SOC coding: Elementary sales occupations n.e.c.	91149	90921	228
22617_9249	Job SOC coding: Elementary security occupations n.e.c.	91149	90998	151
22617_8124	Job SOC coding: Energy plant operatives	91149	91048	101
22617_2129	Job SOC coding: Engineering professionals n.e.c.	91149	90393	756
22617_3113	Job SOC coding: Engineering technicians	91149	90106	1043
22617_3544	Job SOC coding: Estate agents, auctioneers	91149	90861	288
22617_3531	Job SOC coding: Estimators, valuers and assessors	91149	90682	467
22617_1211	Job SOC coding: Farm managers	91149	90980	169
22617_9111	Job SOC coding: Farm workers	91149	90768	381
22617_5111	Job SOC coding: Farmers	91149	90979	170
22617_4131	Job SOC coding: Filing and other records assistants/clerks	91149	89612	1537
22617_3534	Job SOC coding: Finance and investment analysts/advisers	91149	90281	868
22617_3537	Job SOC coding: Financial and accounting technicians	91149	89623	1526
22617_1151	Job SOC coding: Financial institution managers	91149	89829	1320
22617_1131	Job SOC coding: Financial managers and chartered secretaries	91149	90894	255
22617_3313	Job SOC coding: Fire service officers (leading fire officer and below)	91149	90952	197
22617_9119	Job SOC coding: Fishing and agriculture related occupations n.e.c.	91149	90967	182
22617_8111	Job SOC coding: Food, drink and tobacco process operatives	91149	90902	247
22617_5492	Job SOC coding: Furniture makers, other craft woodworkers	91149	90952	197
22617_2312	Job SOC coding: Further education teaching professionals	91149	88629	2520
22617_1232	Job SOC coding: Garage managers and proprietors	91149	90936	213
22617_5113	Job SOC coding: Gardeners and groundsmen/groundswomen	91149	90569	580
22617_4150	Job SOC coding: General office assistants/clerks	91149	87127	4022
22617_3421	Job SOC coding: Graphic designers	91149	90829	320
22617_6221	Job SOC coding: Hairdressers, barbers	91149	90722	427
22617_1233	Job SOC coding: Hairdressing and beauty salon managers and proprietors	91149	90879	270
22617_5499	Job SOC coding: Hand craft occupations n.e.c.	91149	91034	115
22617_1183	Job SOC coding: Healthcare practice managers	91149	90958	191
22617_8211	Job SOC coding: Heavy goods vehicle drivers	91149	90448	701
22617_2311	Job SOC coding: Higher education teaching professionals	91149	88049	3100
22617_5112	Job SOC coding: Horticultural trades	91149	90995	154
22617_1181	Job SOC coding: Hospital and health service managers	91149	90179	970
22617_9221	Job SOC coding: Hospital porters	91149	91020	129
22617_1221	Job SOC coding: Hotel and accommodation managers	91149	90747	402
22617_9222	Job SOC coding: Hotel porters	91149	91032	117
22617_6231	Job SOC coding: Housekeepers and related occupations	91149	90826	323
22617_6114	Job SOC coding: Houseparents and residential wardens	91149	90503	646
22617_3232	Job SOC coding: Housing and welfare officers	91149	90640	509
22617_3536	Job SOC coding: Importers, exporters	91149	91003	146
22617_9132	Job SOC coding: Industrial cleaning process occupations	91149	90936	213
22617_1136	Job SOC coding: Information and communication technology managers	91149	89515	1634
22617_3533	Job SOC coding: Insurance underwriters	91149	90636	513
22617_3131	Job SOC coding: IT operations technicians	91149	90047	1102
22617_2131	Job SOC coding: IT strategy and planning professionals	91149	89286	1863
22617_3132	Job SOC coding: IT user support technicians	91149	90442	707
22617_3431	Job SOC coding: Journalists, newspaper and periodical editors	91149	90642	507
22617_9223	Job SOC coding: Kitchen and catering assistants	91149	90638	511
22617_3111	Job SOC coding: Laboratory technicians	91149	88547	2602
22617_9121	Job SOC coding: Labourers in building and woodworking trades	91149	90609	540
22617_9139	Job SOC coding: Labourers in process and plant operations n.e.c.	91149	90160	989
22617_3520	Job SOC coding: Legal associate professionals	91149	91009	140
22617_2419	Job SOC coding: Legal professionals n.e.c.	91149	90973	176
[truncated: 2,024 more rows]
