# Supplementary material for: Phenome-wide genetic-correlation analysis and genetically informed causal inference of amyotrophic lateral sclerosis
Source: Hum Genet. 2023 Feb 11;142(8):1173–83. doi: 10.1007/s00439-023-02525-5 (PMC10449723; doi:10.1007/s00439-023-02525-5)
Supplement: Supplementary file 4 — Supplementary file4 (XLSX 14 KB) [file 439_2023_2525_MOESM4_ESM.xlsx]

## Sheet: Supplemental Table 3
Supplemental Table 3: Polygenic risk score analysis testing ALS GWAS meta-analysis with respect ALS cases in UKB. PT: p value threshold, SNP-N: number of variants included in the PRS.
PT	P value	R2	SNP-N
5e-08	0.00232745	0.0119177	13
1e-07	0.0212034	0.00614704	16
1e-06	0.0414288	0.00449278	32
1e-05	0.0328013	0.00506164	74
0.0001	0.00729893	0.00888895	215
0.001	0.0038347	0.0105859	1030
0.05	0.00106383	0.0140265	11886
0.1	0.000294612	0.0175239	16293
0.3	0.000131819	0.0197317	24690
0.5	0.000195583	0.0186472	28903
1	0.000210922	0.0184399	33980
