# Supplementary material for: Phenome-wide genetic-correlation analysis and genetically informed causal inference of amyotrophic lateral sclerosis
Source: Hum Genet. 2023 Feb 11;142(8):1173–83. doi: 10.1007/s00439-023-02525-5 (PMC10449723; doi:10.1007/s00439-023-02525-5)
Supplement: Supplementary file 5 — Supplementary file5 (XLSX 63 KB) [file 439_2023_2525_MOESM5_ESM.xlsx]

## Sheet: Supplemental Table 3
Supplemental Table 4. ALS genetic correlations. rg: genetic correlation; Q value: false discovery rate q value.
Phenotypes	rg (Std Err)	p value	Q value
Duration screen displayed	0.2819 (0.0533)	1.2154e-07	3.87713e-05
Invitation to complete online 24 hour recall dietary questionnaire acceptance	-0.3277 (0.0616)	1.0249e-07	3.87713e-05
Plays computer games	0.2422 (0.0457)	1.1489e-07	3.87713e-05
Childhood sunburn occasions	-0.2127 (0.0409)	2.0109e-07	4.81108e-05
Age started wearing glasses or contact lenses	0.2233 (0.0468)	1.8346e-06	0.000233508
Fluid intelligence score	-0.2136 (0.0447)	1.7427e-06	0.000233508
Leisure or social activities Other group activity	-0.31 (0.065)	1.8725e-06	0.000233508
Types of transport used (excluding work) Walk	-0.2524 (0.053)	1.952e-06	0.000233508
Leisure or social activities Pub or social club	0.2449 (0.0523)	2.7793e-06	0.000295532
Number of fluid intelligence questions attempted within time limit	-0.2944 (0.0631)	3.0988e-06	0.000296555
Average weekly red wine intake	0.2028 (0.0468)	1.4488e-05	0.00126046
Leisure or social activities Adult education class	-0.2447 (0.0585)	2.8391e-05	0.00226418
Leisure or social activities Religious group	-0.2222 (0.0541)	4.0363e-05	0.00253677
Mental health problems ever diagnosed by a professional Panic attacks	0.3983 (0.0973)	4.2412e-05	0.00253677
Number of attempts	0.2775 (0.0672)	3.633e-05	0.00253677
Usual side of head for mobile phone use Right	0.232 (0.0564)	3.935e-05	0.00253677
Qualifications A levels or AS levels or equivalent	-0.1638 (0.0404)	5.0874e-05	0.00286391
Hearing difficulty or problems with background noise	-0.2081 (0.0523)	6.8339e-05	0.00339156
Qualifications College or University degree	-0.156 (0.0393)	7.0879e-05	0.00339156
Types of physical activity in last 4 weeks Light DIY (eg pruning watering the lawn)	0.203 (0.0508)	6.4066e-05	0.00339156
Time spent using computer	0.1819 (0.0463)	8.5852e-05	0.0039124
Qualifications Other professional qualifications eg nursing teaching	-0.1983 (0.0515)	0.0001	0.0039875
Time spent watching television (TV)	-0.1482 (0.0383)	0.0001	0.0039875
Time to complete round	0.1537 (0.0396)	0.0001	0.0039875
Cheese intake	0.1687 (0.0455)	0.0002	0.00638
Ever contemplated self harm	-0.2906 (0.0778)	0.0002	0.00638
Ever thought that life not worth living	-0.2176 (0.0577)	0.0002	0.00638
Number of diet questionnaires completed	-0.2794 (0.0754)	0.0002	0.00638
Prospective memory result	-0.2629 (0.0696)	0.0002	0.00638
Skin colour	0.1454 (0.0386)	0.0002	0.00638
Types of transport used (excluding work) Public transport	-0.2097 (0.0614)	0.0006	0.0185226
Average weekly beer plus cider intake	-0.18 (0.053)	0.0007	0.0209344
Answered sexual history questions	0.1994 (0.0596)	0.0008	0.0232
Duration of moderate activity	-0.2148 (0.0645)	0.0009	0.023925
Number of correct matches in round	-0.2359 (0.0709)	0.0009	0.023925
Number of incorrect matches in round	0.1554 (0.0469)	0.0009	0.023925
Usual side of head for mobile phone use Equally left and right	-0.2496 (0.076)	0.001	0.0251842
Victim of sexual assault	-0.2824 (0.0859)	0.001	0.0251842
Milk type used Semi skimmed	0.2531 (0.0776)	0.0011	0.0263175
Qualifications None of the above	0.1301 (0.0397)	0.0011	0.0263175
Dried fruit intake	0.1462 (0.0456)	0.0013	0.0303439
Other gastritis (incl Duodenitis)	0.2846 (0.089)	0.0014	0.0319
FI7 synonym	-0.256 (0.0806)	0.0015	0.032625
Signal to noise ratio (SNR) of triplet (left)	0.336 (0.1058)	0.0015	0.032625
FI3 word interpolation	-0.1891 (0.0607)	0.0018	0.03828
Age when periods started (menarche)	0.1266 (0.0417)	0.0024	0.0499304
Time to answer	0.2191 (0.0724)	0.0025	0.0509043
Frequency of solarium or sunlamp use	0.2028 (0.0677)	0.0027	0.0527327
Variation in diet	0.1668 (0.0557)	0.0027	0.0527327
Vitamin D (quantile)	0.1389 (0.0465)	0.0028	0.053592
Time spend outdoors in summer	0.1493 (0.0501)	0.0029	0.0544176
Diagnoses main ICD10 K29 Gastritis and duodenitis	0.2323 (0.0796)	0.0035	0.0644135
Volume level set by participant (left)	0.2594 (0.0906)	0.0042	0.0758377
Diagnoses main ICD10 M54 Dorsalgia	0.2165 (0.076)	0.0044	0.07656
Dorsalgia	0.2165 (0.076)	0.0044	0.07656
Number of full sisters	-0.2083 (0.0737)	0.0047	0.0803196
Coffee type Ground coffee (include espresso filter etc)	-0.1283 (0.0461)	0.0054	0.0906632
Medication for pain relief constipation heartburn Ranitidine (e g Zantac)	-0.3253 (0.118)	0.0058	0.0957
Non cancer illness code self reported diabetes	-0.1417 (0.0518)	0.0062	0.100566
Treatment or medication code gliclazide	-0.2158 (0.0793)	0.0065	0.103675
Diabetes diagnosed by doctor	-0.1217 (0.0451)	0.0069	0.104814
Time spent outdoors in winter	0.1527 (0.0563)	0.0067	0.104814
Weight change during worst episode of depression Gained weight	-0.2694 (0.0996)	0.0068	0.104814
Alcohol usually taken with meals	0.1236 (0.0461)	0.0074	0.108951
Spondylopathies	0.2514 (0.0938)	0.0074	0.108951
Age first had sexual intercourse	-0.102 (0.0383)	0.0077	0.11165
Illness injury bereavement stress in last 2 years Serious illness injury or assault of a close relative	-0.2148 (0.0809)	0.008	0.112343
Transport type for commuting to job workplace Cycle	-0.1868 (0.0704)	0.008	0.112343
Treatment or medication code ranitidine	-0.3019 (0.114)	0.0081	0.112343
Frequency of friend or family visits	-0.1326 (0.051)	0.0093	0.127144
Number of days or week of vigorous physical activity 10+ minutes	-0.1439 (0.0557)	0.0098	0.132093
HDL cholesterol (quantile)	0.0917 (0.0357)	0.0101	0.134246
Worrier or anxious feelings	0.1163 (0.0459)	0.0112	0.146827
Speech reception threshold (SRT) estimate (left)	0.2582 (0.1029)	0.0121	0.156482
Risk taking	-0.1091 (0.0437)	0.0125	0.1595
Apoliprotein A (quantile)	0.0964 (0.0387)	0.0129	0.159904
Corneal resistance factor (left)	-0.1068 (0.0429)	0.0128	0.159904
Qualifications CSEs or equivalent	0.1639 (0.0661)	0.0132	0.159904
Recent poor appetite or overeating	0.1743 (0.0703)	0.0131	0.159904
Private healthcare	-0.2033 (0.0826)	0.0139	0.166279
Usual side of head for mobile phone use Left	-0.1565 (0.0639)	0.0142	0.16777
Recent feelings of foreboding	0.1871 (0.0765)	0.0144	0.168059
White blood cell (leukocyte) count	-0.0823 (0.0339)	0.0154	0.177564
Cooked vegetable intake	0.1317 (0.0549)	0.0164	0.186843
Ease of skin tanning	-0.088 (0.0369)	0.0171	0.1892
Length of mobile phone use	0.1087 (0.0456)	0.0172	0.1892
Spread type Other type of spread or margarine	0.1407 (0.059)	0.0171	0.1892
Hearing difficulty or problems Yes	-0.13 (0.0547)	0.0174	0.189225
Albumin (quantile)	0.0893 (0.038)	0.0189	0.189447
Diagnoses main ICD10 K44 Diaphragmatic hernia	-0.2494 (0.1065)	0.0192	0.189447
Ever had prolonged loss of interest in normal activities	-0.1517 (0.0649)	0.0194	0.189447
Family relationship satisfaction	-0.1497 (0.0634)	0.0183	0.189447
Hearing difficulty or problems No	0.1294 (0.0548)	0.0182	0.189447
Light smokers at least 100 smokes in lifetime	-0.1511 (0.0646)	0.0193	0.189447
Mean sphered cell volume	0.0998 (0.0422)	0.0181	0.189447
Other serious medical condition or disability diagnosed by doctor	-0.1325 (0.0561)	0.0182	0.189447
Speech reception threshold (SRT) estimate (right)	0.2638 (0.1123)	0.0188	0.189447
Types of transport used (excluding work) Cycle	-0.1277 (0.0546)	0.0193	0.189447
Forced vital capacity (FVC) Best measure	0.0835 (0.0358)	0.0197	0.190433
Ever self harmed	-0.2422 (0.1043)	0.0202	0.193314
Ever had period extreme irritability	-0.139 (0.0601)	0.0208	0.197085
Manifestations of mania or irritability I needed less sleep than usual	-0.2391 (0.1044)	0.022	0.206412
Low back pain	0.1952 (0.0857)	0.0228	0.211841
Mineral and other dietary supplements None of the above.sumstats.gz.log	0.1184 (0.0523)	0.0236	0.217165
Eosinophill count	-0.0891 (0.0395)	0.0241	0.217582
Particulate matter air pollution (pm2 5) absorbance 2010	0.2116 (0.0938)	0.0241	0.217582
Illnesses of father Chronic bronchitis or emphysema	0.165 (0.0737)	0.0251	0.220373
Job coding medical doctor general practitioner hospital consultant	-0.2175 (0.0971)	0.0251	0.220373
Non-butter spread type details Flora Pro-Active or Benecol	0.2283 (0.1018)	0.025	0.220373
Treatment or medication code ibuprofen	-0.1705 (0.0763)	0.0254	0.22098
Frequency of light DIY in last 4 weeks	-0.1991 (0.0895)	0.0262	0.225886
3mm strong meridian (right)	0.0875 (0.0405)	0.0307	0.22953
Cereal intake	0.0973 (0.0445)	0.0289	0.22953
Duration of vigorous activity	-0.1335 (0.0617)	0.0306	0.22953
Illness injury bereavement stress in last 2 years None of the above	0.14 (0.0648)	0.0307	0.22953
Job SOC coding Medical practitioners	-0.208 (0.0955)	0.0294	0.22953
Manifestations of mania or irritability I was more active than usual	-0.2157 (0.0988)	0.029	0.22953
Mental health problems ever diagnosed by a professional Depression	-0.1403 (0.0648)	0.0305	0.22953
Miserableness	-0.094 (0.0426)	0.0273	0.22953
Mouth or teeth dental problems Mouth ulcers	-0.1315 (0.0603)	0.0293	0.22953
Number in household	-0.1801 (0.0826)	0.0292	0.22953
Number of days or week walked 10+ minutes	-0.1113 (0.0513)	0.0302	0.22953
Relative age of first facial hair	-0.1019 (0.0466)	0.0287	0.22953
Sexually molested as a child	-0.2128 (0.098)	0.0298	0.22953
Signal to noise ratio (SNR) of triplet (right)	0.2155 (0.0992)	0.0298	0.22953
Tinnitus No never	0.142 (0.0649)	0.0287	0.22953
Use of sun or uv protection	0.1008 (0.0465)	0.0304	0.22953
logMAR final (right)	0.2244 (0.103)	0.0293	0.22953
Diagnoses main ICD10 I20 Angina pectoris	-0.1698 (0.0793)	0.0322	0.237778
Reason for glasses or contact lenses For 'astigmatism'	-0.1866 (0.0872)	0.0323	0.237778
Gas or solid fuel cooking or heating A gas fire that you use regularly in winter time	0.2315 (0.1084)	0.0328	0.239615
Ever suffered mental distress preventing usual activities	-0.1268 (0.0597)	0.0337	0.242488
Frequency of consuming six or more units of alcohol	-0.1423 (0.067)	0.0336	0.242488
Non cancer illness code self reported asthma	-0.1114 (0.0525)	0.034	0.242821
Blood clot DVT bronchitis emphysema asthma rhinitis eczema allergy diagnosed by doctor Asthma	-0.1113 (0.0528)	0.0352	0.247694
Treatment or medication code insulin product	-0.2028 (0.0962)	0.0351	0.247694
FI6 conditional arithmetic	-0.1316 (0.0626)	0.0356	0.24868
6mm strong meridian (right)	0.0827 (0.0396)	0.037	0.248954
Fractured bone site(s) Other bones	-0.2224 (0.1061)	0.0361	0.248954
Heel broadband ultrasound attenuation (right)	0.088 (0.0422)	0.0372	0.248954
Job involves mainly walking or standing	-0.1143 (0.0548)	0.0369	0.248954
Medication for pain relief constipation heartburn Ibuprofen (e g Nurofen)	-0.1405 (0.0672)	0.0366	0.248954
Treatment or medication code levothyroxine sodium	-0.1224 (0.0586)	0.0365	0.248954
Pulse wave reflection index	-0.1391 (0.0671)	0.0381	0.25146
Time employed in main current job	0.2265 (0.1091)	0.0379	0.25146
Ever taken cannabis	-0.1282 (0.062)	0.0387	0.253671
Leisure or social activities Sports club or gym	0.1062 (0.0516)	0.0396	0.257804
Age completed full time education	-0.0843 (0.0412)	0.0408	0.263822
Non-oily fish intake	-0.1156 (0.0568)	0.0418	0.268474
Been in a confiding relationship as an adult	-0.1615 (0.0802)	0.044	0.270849
Chest pain or discomfort walking normally	0.1814 (0.0903)	0.0445	0.270849
Coffee type Instant coffee	0.1165 (0.0576)	0.0431	0.270849
Diagnoses main ICD10 I84 Haemorrhoids	-0.1699 (0.0846)	0.0447	0.270849
Illnesses of mother Heart disease	-0.1372 (0.0684)	0.045	0.270849
Physically abused by family as a child	-0.122 (0.0605)	0.0437	0.270849
Tense or 'highly strung'	0.0926 (0.0458)	0.043	0.270849
Treatment or medication code metformin	-0.1075 (0.0533)	0.0435	0.270849
Years since last cervical smear test	-0.2165 (0.1067)	0.0425	0.270849
logMAR final (left)	0.1922 (0.0958)	0.0448	0.270849
3mm weak meridian (right)	0.0822 (0.0413)	0.0465	0.27086
Ever had prolonged feelings of sadness or depression	-0.1454 (0.0728)	0.0459	0.27086
Mean reticulocyte volume	0.0857 (0.0431)	0.0467	0.27086
Number of operations self reported	-0.1366 (0.0685)	0.046	0.27086
Qualifications O levels or GCSEs or equivalent	-0.0965 (0.0485)	0.0466	0.27086
Treatment or medication code seretide 50 evohaler	-0.1529 (0.0767)	0.0462	0.27086
Coffee intake	0.0977 (0.0493)	0.0472	0.272111
6mm strong meridian angle (right)	0.169 (0.0856)	0.0483	0.273026
Hearing aid user	-0.1735 (0.0877)	0.048	0.273026
Relative age voice broke	-0.1177 (0.0595)	0.0478	0.273026
Weekly usage of mobile phone in last 3 months	0.0957 (0.0485)	0.0485	0.273026
Time from waking to first cigarette	-0.2291 (0.1163)	0.0489	0.273668
Attendance or disability or mobility allowance Attendance allowance	0.1968 (0.1001)	0.0492	0.273747
Feelings of worthlessness during worst period of depression	-0.1791 (0.0918)	0.051	0.27796
Heel bone mineral density (BMD)	0.0757 (0.0389)	0.0515	0.27796
Heel bone mineral density (BMD) T score automated	0.0757 (0.0389)	0.0515	0.27796
Heel quantitative ultrasound index (QUI) direct entry	0.0757 (0.0389)	0.0515	0.27796
Intra ocular pressure Goldmann correlated (left)	-0.0953 (0.049)	0.0517	0.27796
Number of self reported cancers	-0.1801 (0.0925)	0.0517	0.27796
Heel bone mineral density (BMD) (right)	0.0782 (0.0403)	0.0521	0.278546
Amount of alcohol drunk on a typical drinking day	-0.1285 (0.0665)	0.0534	0.281899
Forced expiratory volume in 1 second (FEV1) Best measure	0.0711 (0.0369)	0.054	0.281899
Heel bone mineral density (BMD) T score automated (right)	0.0782 (0.0406)	0.0542	0.281899
Heel quantitative ultrasound index (QUI) direct entry (right)	0.0783 (0.0406)	0.0541	0.281899
Impact on normal roles during worst period of anxiety	-0.2105 (0.1091)	0.0536	0.281899
Neutrophill count	-0.0661 (0.0344)	0.0546	0.282444
3mm weak meridian (left)	0.0802 (0.0418)	0.0551	0.283498
Attendance or disability or mobility allowance None of the above	-0.1084 (0.0566)	0.0554	0.283518
Major dietary changes in the last 5 years No	0.099 (0.0519)	0.0565	0.287609
Age at recruitment	0.2093 (0.11)	0.057	0.288619
Intra ocular pressure Goldmann correlated (right)	-0.0918 (0.0486)	0.0587	0.295663
Forced vital capacity (FVC)	0.0662 (0.0352)	0.0601	0.300059
Mineral and other dietary supplements Glucosamine	0.1108 (0.0589)	0.0602	0.300059
Heel Broadband ultrasound attenuation direct entry	0.075 (0.04)	0.061	0.300771
Mineral and other dietary supplements Fish oil (including cod liver oil)	0.1068 (0.0571)	0.0614	0.300771
Transport type for commuting to job workplace Public transport	-0.1436 (0.0768)	0.0616	0.300771
Vitamin and mineral supplements None of the above	-0.0995 (0.0531)	0.0608	0.300771
Diagnoses main ICD10 I21 Acute myocardial infarction	-0.1335 (0.0717)	0.0625	0.302567
Diseases of the circulatory system	-0.1085 (0.0583)	0.0626	0.302567
Current employment status Doing unpaid or voluntary work	-0.1799 (0.0971)	0.0639	0.303208
How are people in household related to participant Son and or or daughter (include step children)	-0.1979 (0.1068)	0.0639	0.303208
Lamb or mutton intake	0.1043 (0.0563)	0.064	0.303208
Major dietary changes in the last 5 years Yes because of other reasons	-0.1248 (0.0673)	0.0636	0.303208
Lymphocyte count	-0.0704 (0.0381)	0.0647	0.305014
Recent feelings of tiredness or low energy	-0.1122 (0.0609)	0.0652	0.305865
6mm cylindrical power (right)	-0.207 (0.1126)	0.0661	0.307076
6mm weak meridian (left)	0.0804 (0.0437)	0.066	0.307076
Frequency of other exercises in last 4 weeks	-0.1703 (0.0928)	0.0666	0.307904
Gas or solid fuel cooking or heating An open solid fuel fire that you use regularly in winter time	-0.1225 (0.0673)	0.0687	0.315032
Suffer from 'nerves'	0.0913 (0.0502)	0.0688	0.315032
Diagnoses main ICD10 K80 Cholelithiasis	-0.1381 (0.0763)	0.0703	0.318551
Final attempt correct yes	-0.1899 (0.1051)	0.0709	0.318551
Maternal smoking around birth	-0.0788 (0.0436)	0.0708	0.318551
Number of full brothers	-0.1359 (0.0753)	0.0709	0.318551
Breathing problems during period of job Yes	-0.1542 (0.0861)	0.0735	0.328689
Number of days or week of moderate physical activity 10+ minutes	-0.0938 (0.0527)	0.0753	0.333621
Sexual interference by partner or ex partner without consent as an adult	-0.2076 (0.1167)	0.0753	0.333621
Heel broadband ultrasound attenuation (left)	0.0767 (0.0434)	0.0769	0.33914
Tinnitus Yes now most or all of the time	-0.138 (0.0783)	0.0782	0.343291
6mm asymmetry angle (left)	0.1838 (0.1049)	0.0797	0.348278
3mm asymmetry index (right)	0.1836 (0.1053)	0.0812	0.35322
Duration of walks	-0.1012 (0.0586)	0.0839	0.353513
FI4 positional arithmetic	-0.111 (0.0646)	0.0856	0.353513
Father age at death	-0.1073 (0.0622)	0.0846	0.353513
Heel bone mineral density (BMD) (left)	0.072 (0.0417)	0.0845	0.353513
Long standing illness disability or infirmity	-0.0753 (0.0435)	0.0832	0.353513
Myocardial infarction	-0.1181 (0.0685)	0.085	0.353513
Myocardial infarction strict	-0.1181 (0.0685)	0.085	0.353513
Non-butter spread type details Olive oil based spread (eg Bertolli)	0.1809 (0.1046)	0.0837	0.353513
Red blood cell (erythrocyte) count	-0.0723 (0.0421)	0.0857	0.353513
Substances taken for depression Drugs or alcohol (more than once)	-0.1464 (0.0844)	0.0829	0.353513
Types of physical activity in last 4 weeks Walking for pleasure (not as a means of transport)	0.0975 (0.056)	0.0817	0.353513
Vitamin and mineral supplements Multivitamins + or - minerals	0.0965 (0.056)	0.0849	0.353513
6mm asymmetry index (right)	0.1348 (0.0786)	0.0866	0.355692
Ever had hysterectomy (womb removed)	-0.1379 (0.0806)	0.0871	0.356217
Cancer diagnosed by doctor	-0.1683 (0.0988)	0.0886	0.358875
Chest pain or discomfort	-0.0945 (0.0557)	0.09	0.358875
Heel bone mineral density (BMD) T score automated (left)	0.0713 (0.0419)	0.0892	0.358875
Heel quantitative ultrasound index (QUI) direct entry (left)	0.0713 (0.0419)	0.0892	0.358875
Spread type Butter or spreadable butter	-0.0885 (0.0522)	0.0899	0.358875
Treatment or medication code amitriptyline	0.1828 (0.1077)	0.0896	0.358875
Salt added to food	-0.0782 (0.0462)	0.0904	0.358974
Blood clot DVT bronchitis emphysema asthma rhinitis eczema allergy diagnosed by doctor Hayfever allergic rhinitis or eczema	-0.0738 (0.0438)	0.0922	0.364609
Ever used hormone replacement therapy (HRT)	-0.1038 (0.0617)	0.0926	0.364684
6mm strong meridian (left)	0.0723 (0.0432)	0.0939	0.368288
3mm strong meridian (left)	0.0681 (0.0407)	0.0946	0.368795
Milk type used Soya	-0.1391 (0.0833)	0.0948	0.368795
Corneal hysteresis (left)	-0.0768 (0.046)	0.0955	0.370014
Illnesses of father Lung cancer	0.1265 (0.076)	0.0963	0.371609
Final attempt correct no	0.1795 (0.1082)	0.0973	0.372847
Mental health problems ever diagnosed by a professional Anxiety nerves or generalized anxiety disorder	0.1296 (0.0782)	0.0974	0.372847
Ever had bowel cancer screening	-0.1297 (0.0784)	0.0979	0.373268
Age high blood pressure diagnosed	0.1332 (0.0811)	0.1005	0.378656
Treatment or medication code salbutamol	-0.1804 (0.1097)	0.1	0.378656
Vitamin and mineral supplements Vitamin E	0.1614 (0.0982)	0.1002	0.378656
Blood clot DVT bronchitis emphysema asthma rhinitis eczema allergy diagnosed by doctor None of the above	0.0717 (0.0439)	0.1018	0.382049
Treatment or medication code candesartan cilexetil	-0.1614 (0.099)	0.1029	0.384669
Diagnoses main ICD10 M48 Other spondylopathies	0.1599 (0.0982)	0.1035	0.385407
Corneal resistance factor (right)	-0.0683 (0.042)	0.1041	0.386138
Number of jobs held	-0.1644 (0.1013)	0.1047	0.386864
6mm weak meridian (right)	0.0662 (0.041)	0.1065	0.3905
Belittlement by partner or ex partner as an adult	-0.1238 (0.0766)	0.1062	0.3905
Facial ageing	-0.073 (0.0453)	0.1071	0.391201
Tobacco smoking Never smoked	-0.0967 (0.0604)	0.109	0.396627
Reproduciblity of spirometry measurement using ERS or ATS criteria	-0.1425 (0.0892)	0.1102	0.399412
Spread type Never or rarely use spread	-0.1071 (0.0671)	0.1106	0.399412
Nervous feelings	0.0722 (0.0454)	0.1113	0.400429
Attendance or disability or mobility allowance Disability living allowance	0.0948 (0.0598)	0.1133	0.404582
Length of time at current address	0.0985 (0.0622)	0.1133	0.404582
Frequency of travelling from home to job workplace	0.1332 (0.0842)	0.1138	0.404857
Non cancer illness code self reported hypertension	0.0603 (0.0382)	0.1146	0.406193
Hip circumference	-0.0542 (0.0344)	0.1157	0.407429
Time spent driving	0.0947 (0.0602)	0.1158	0.407429
Alcohol intake versus 10 years previously	-0.0872 (0.0557)	0.1178	0.409944
Diagnoses main ICD10 N81 Female genital prolapse	-0.1224 (0.0782)	0.1178	0.409944
Mother age at death	-0.1362 (0.0869)	0.117	0.409944
Drinking water intake	0.1548 (0.0998)	0.1207	0.417003
Nap during day	0.0624 (0.0402)	0.1205	0.417003
Non cancer illness code self reported hayfever or allergic rhinitis	-0.103 (0.0668)	0.1232	0.422932
Smoking status current	0.0729 (0.0473)	0.1233	0.422932
Milk type used Full cream	-0.1282 (0.0835)	0.1246	0.425865
3mm asymmetry angle (left)	0.1249 (0.0818)	0.1266	0.428452
Age asthma diagnosed	0.1109 (0.0726)	0.1264	0.428452
Medication for pain relief constipation heartburn Omeprazole (e g Zanprol)	-0.0895 (0.0586)	0.1267	0.428452
Volume level set by participant (right)	0.1336 (0.0877)	0.1276	0.429976
Repeated disturbing thoughts of stressful experience in past month	-0.0969 (0.0637)	0.1282	0.430482
Recent lack of interest or pleasure in doing things	-0.1134 (0.0747)	0.1289	0.431319
Potassium in urine	-0.0691 (0.0457)	0.1306	0.435485
Illnesses of mother Stroke	-0.1619 (0.1078)	0.1329	0.440088
Mineral and other dietary supplements Zinc	0.1293 (0.086)	0.1327	0.440088
Major coronary heart disease event	-0.0991 (0.0663)	0.1349	0.44364
Major coronary heart disease event excluding revascularizations	-0.0991 (0.0663)	0.1349	0.44364
Calcium (quantile)	0.0603 (0.0404)	0.136	0.445726
Eosinophill percentage	-0.0555 (0.0375)	0.1391	0.452223
Ever worried more than most people would in similar situation	0.1073 (0.0726)	0.1391	0.452223
Frequency of tenseness or restlessness in last 2 weeks	0.075 (0.0507)	0.1394	0.452223
Forced expiratory volume in 1 second (FEV1)	0.0527 (0.0357)	0.1402	0.4524
Tobacco smoking Ex smoker	0.1025 (0.0695)	0.1404	0.4524
Disorders of gallbladder biliary tract and pancreas	-0.1071 (0.0729)	0.1417	0.455057
Illnesses of mother None of the above (group 2)	-0.1436 (0.0981)	0.1432	0.458336
Manifestations of mania or irritability I was more talkative than usual	-0.1515 (0.1038)	0.1445	0.460695
Manifestations of mania or irritability My thoughts were racing	-0.1296 (0.0889)	0.1449	0.460695
Sodium in urine	0.0607 (0.0421)	0.1501	0.473148
Vascular or heart problems diagnosed by doctor Angina	-0.091 (0.0633)	0.1501	0.473148
Victim of physically violent crime	-0.1259 (0.0875)	0.1503	0.473148
Manifestations of mania or irritability I was easily distracted	-0.1431 (0.0998)	0.1516	0.473201
Number of cigarettes currently smoked daily (current cigarette smokers)	0.1383 (0.0965)	0.1518	0.473201
Treatment or medication code omeprazole	-0.0924 (0.0644)	0.151	0.473201
Triglycerides (quantile)	-0.0481 (0.0337)	0.1539	0.478189
6mm regularity index (right)	0.1554 (0.1093)	0.1552	0.480668
Friendships satisfaction	-0.0991 (0.0699)	0.1562	0.482205
Headaches for 3+ months	-0.1154 (0.0819)	0.1589	0.488962
3mm weak meridian angle (left)	0.1156 (0.0824)	0.1608	0.493223
Englyst dietary fibre	0.1318 (0.0945)	0.163	0.498374
Had other major operations	-0.0989 (0.0711)	0.1641	0.498791
Illness injury bereavement stress in last 2 years Financial difficulties	-0.0774 (0.0557)	0.1645	0.498791
Medication for pain relief constipation heartburn None of the above	0.0615 (0.0442)	0.1647	0.498791
Workplace very hot Often	-0.1385 (0.1)	0.166	0.501142
Haematocrit percentage	-0.0566 (0.0411)	0.1685	0.5055
Non cancer illness code self reported angina	-0.0839 (0.0609)	0.1681	0.5055
3mm cylindrical power angle (left)	0.1129 (0.0826)	0.1717	0.511891
Irritability	-0.0639 (0.0467)	0.1713	0.511891
Bread intake	-0.0632 (0.0465)	0.174	0.514719
Forced expiratory volume in 1 second (FEV1) predicted	0.0526 (0.0388)	0.1748	0.514719
Hot drink temperature	0.0543 (0.04)	0.1746	0.514719
Illnesses of mother Alzheimer disease or dementia	0.1751 (0.1291)	0.1748	0.514719
Mean corpuscular haemoglobin	0.049 (0.0362)	0.1758	0.516075
Ever sought or received professional help for mental distress	-0.0857 (0.0638)	0.1792	0.524448
Age started smoking in current smokers	-0.1216 (0.0919)	0.1855	0.530207
Diagnoses main ICD10 M17 Gonarthrosis [arthrosis of knee]	-0.0777 (0.0585)	0.1841	0.530207
Gonarthrosis [arthrosis of knee](FG)	-0.0777 (0.0585)	0.1841	0.530207
Haemoglobin concentration	-0.0559 (0.0419)	0.1818	0.530207
Illnesses of father None of the above (group 2)	-0.1238 (0.0935)	0.1853	0.530207
Mean corpuscular volume	0.0492 (0.0372)	0.1856	0.530207
Recent worrying too much about different things	0.1019 (0.0769)	0.1851	0.530207
Treatment or medication code bendroflumethiazide	0.0756 (0.057)	0.1844	0.530207
Fractured or broken bones in last 5 years	-0.0944 (0.0716)	0.1874	0.533755
Aspartate aminotransferase (quantile)	0.0532 (0.0405)	0.1893	0.535977
Unstable angina pectoris	-0.1367 (0.1041)	0.189	0.535977
Duration of other exercises	-0.1236 (0.0947)	0.1921	0.5423
Frequency of memory loss due to drinking alcohol in last year	-0.1293 (0.0994)	0.193	0.543238
Drive faster than motorway speed limit	-0.0604 (0.0466)	0.1952	0.547819
Treatment or medication code glucosamine product	-0.1331 (0.103)	0.1963	0.549296
Alcohol intake frequency	0.0566 (0.044)	0.1983	0.54993
Pain type(s) experienced in last month Facial pain	0.1334 (0.1038)	0.1988	0.54993
Treatment or medication code ezetimibe	-0.1376 (0.1072)	0.1994	0.54993
Type of accommodation lived in A flat maisonette or apartment	0.1023 (0.0797)	0.1991	0.54993
Type of accommodation lived in A house or bungalow	-0.0985 (0.0765)	0.1977	0.54993
Non cancer illness code self reported anxiety or panic attacks	0.1308 (0.1021)	0.2002	0.550344
Smoking or smokers in household	-0.1053 (0.0823)	0.2007	0.550344
Illness injury bereavement stress in last 2 years Serious illness injury or assault to yourself	-0.0967 (0.0758)	0.2019	0.551297
Number of children fathered	-0.0871 (0.0683)	0.2022	0.551297
Avoided activities or situations because of previous stressful experience in past month	-0.1067 (0.0841)	0.2041	0.552303
Bread type White	0.0615 (0.0484)	0.2043	0.552303
Milk type used Skimmed	-0.0935 (0.0735)	0.2036	0.552303
Breathing problems responsible for leaving job No	-0.1037 (0.0824)	0.2086	0.560797
Filtered coffee intake	0.1313 (0.1046)	0.2092	0.560797
Worked with matericontaining asbestos Sometimes	0.1244 (0.0991)	0.2091	0.560797
Hands free device or speakerphone use with mobile phone in last 3 month	0.0783 (0.0632)	0.2156	0.572344
Illnesses of mother Breast cancer	-0.1297 (0.1048)	0.2158	0.572344
Impedance of whole body	0.0426 (0.0344)	0.2155	0.572344
Types of physical activity in last 4 weeks Heavy DIY (eg weeding lawn mowing carpentry digging)	0.0605 (0.0489)	0.2159	0.572344
Platelet distribution width	-0.0498 (0.0404)	0.2177	0.575522
Had menopause	-0.0798 (0.065)	0.2196	0.575773
Loneliness isolation	-0.0632 (0.0515)	0.2194	0.575773
Non cancer illness code self reported hypothyroidism or myxoedema	-0.0687 (0.056)	0.2194	0.575773
Vascular or heart problems diagnosed by doctor Heart attack	-0.075 (0.0613)	0.2206	0.576815
Non cancer illness code self reported heart attack or myocardial infarction	-0.0746 (0.061)	0.2217	0.578111
Breastfed as a baby	0.0826 (0.0679)	0.2242	0.579545
Cereal type Other (e.g. Cornflakes Frosties)	0.0712 (0.0585)	0.2234	0.579545
Hair or balding pattern Pattern 2	0.0744 (0.0616)	0.2268	0.579545
Impedance of leg (left)	0.0412 (0.0339)	0.2247	0.579545
Ischaemic heart disease wide definition	-0.0681 (0.0564)	0.2269	0.579545
Mean signal to noise ratio (SNR) (left)	0.141 (0.1162)	0.2251	0.579545
Meniscus derangement	0.0937 (0.0776)	0.2275	0.579545
Noisy workplace	-0.0751 (0.062)	0.2255	0.579545
Recent trouble concentrating on things	-0.0919 (0.0762)	0.2277	0.579545
Overall health rating	0.0449 (0.0375)	0.2311	0.585846
Treatment or medication code valsartan	0.1371 (0.1145)	0.2314	0.585846
Treatment or medication code xalatan 0 005% eye drops	0.1029 (0.0863)	0.2327	0.587583
Qualifications NVQ or HND or HNC or equivalent	0.0892 (0.075)	0.2342	0.589814
Able to pay rent or mortgage as an adult	-0.1264 (0.1068)	0.2367	0.594546
Job involved shift work Yes	-0.1096 (0.0928)	0.2378	0.595745
FI10 arithmetic sequence recognition	-0.1041 (0.0888)	0.2411	0.601116
Illnesses of mother None of the above (group 1)	0.0823 (0.0703)	0.2412	0.601116
Diagnoses main ICD10 M20 Acquired deformities of fingers and toes	-0.0862 (0.0737)	0.2424	0.601472
Witnessed sudden violent death	-0.1029 (0.0881)	0.2426	0.601472
Eye problems or disorders Diabetes related eye disease	-0.114 (0.099)	0.2491	0.611498
Fresh fruit intake	0.059 (0.0511)	0.2481	0.611498
Intra ocular pressure corneal compensated (right)	-0.0645 (0.0559)	0.2492	0.611498
Substances taken for anxiety Medication prescribed to you (for at least two weeks)	0.0959 (0.083)	0.2481	0.611498
Average weekly fortified wine intake	0.1088 (0.0948)	0.251	0.61434
Cystatin C (quantile)	-0.0359 (0.0315)	0.2547	0.621806
Added milk to filtered coffee	0.1283 (0.1134)	0.2578	0.622894
Current employment status Unable to work because of sickness or disability	0.0683 (0.0603)	0.2577	0.622894
Non cancer illness code self reported hiatus hernia	-0.0992 (0.0878)	0.2584	0.622894
Recent changes in speed or amount of moving or speaking	-0.1039 (0.0916)	0.2568	0.622894
Treatment or medication code doxazosin	-0.1143 (0.1009)	0.2575	0.622894
Attendance or disability or mobility allowance Blue badge	0.0743 (0.0659)	0.2597	0.624455
Pulse wave peak to peak time	0.0805 (0.0715)	0.2604	0.624568
Basophill percentage	-0.0531 (0.0475)	0.2638	0.628478
Financial situation satisfaction	-0.0785 (0.0702)	0.2634	0.628478
Workplace very cold Often	-0.1148 (0.1027)	0.264	0.628478
Diagnoses main ICD10 K51 Ulcerative colitis	-0.12 (0.1083)	0.2677	0.631667
Hospital episode type General episode	0.0694 (0.0628)	0.2693	0.631667
Monocyte count	-0.0401 (0.0361)	0.2675	0.631667
Nitrogen dioxide air pollution 2010	0.0863 (0.0776)	0.2666	0.631667
Non cancer illness code self reported cholelithiasis or gall stones	-0.0933 (0.0844)	0.2689	0.631667
Vascular or heart problems diagnosed by doctor High blood pressure	0.0427 (0.0386)	0.2682	0.631667
Father still alive	-0.0947 (0.0859)	0.2705	0.63293
Waist circumference	-0.038 (0.0346)	0.2719	0.634654
Diagnoses main ICD10 R55 Syncope and collapse	-0.1194 (0.1096)	0.2759	0.642424
Diagnoses main ICD10 T84 Complications of internal orthopaedic prosthetic devices implants and grafts	0.1211 (0.1116)	0.278	0.645743
Fraction of day affected during worst episode of depression	-0.1123 (0.104)	0.28	0.648814
Gap coding Full time or part time education	-0.1317 (0.1223)	0.2815	0.650714
Cereal type Muesli	-0.0549 (0.0513)	0.2848	0.653606
ECG load	0.0995 (0.093)	0.2844	0.653606
Ventricular rate	0.1281 (0.1195)	0.2837	0.653606
Current tobacco smoking	-0.0519 (0.0486)	0.2855	0.653645
Adopted as a child	0.1188 (0.1116)	0.2872	0.655968
Vitamin and mineral supplements Vitamin C	0.0818 (0.0773)	0.2898	0.66033
FI5 family relationship calculation	-0.0799 (0.0758)	0.2922	0.66042
Hair or balding pattern Pattern 1	-0.0446 (0.0424)	0.2926	0.66042
Health satisfaction	-0.0533 (0.0506)	0.292	0.66042
Illnesses of mother Diabetes	-0.0657 (0.0625)	0.2925	0.66042
Total sugars	0.0952 (0.0908)	0.2945	0.663145
Diagnoses main ICD10 M23 Internal derangement of knee	0.0777 (0.075)	0.2997	0.671693
Spells in hospital	0.0645 (0.0621)	0.2993	0.671693
Ever depressed for a whole week	-0.0759 (0.0733)	0.3005	0.671912
Impedance of leg (right)	0.0349 (0.034)	0.3049	0.677857
Manifestations of mania or irritability I was more restless than usual	-0.0801 (0.0783)	0.3063	0.677857
Reason for reducing amount of alcohol drunk Health precaution	-0.0666 (0.0649)	0.3044	0.677857
Smoking status Never	-0.0385 (0.0376)	0.3059	0.677857
Ulcerative colitis NAS	-0.1078 (0.1054)	0.3067	0.677857
Workplace very cold Rarely or never	-0.0995 (0.0975)	0.3075	0.678059
Happiness	-0.0646 (0.0635)	0.3094	0.68068
Activities undertaken to treat depression Other therapeutic activities such as mindfulness yoga or art classes	-0.0829 (0.0819)	0.3116	0.68243
Any mental disorder	0.1001 (0.0996)	0.3147	0.68243
Home location at assessment north co ordinate (rounded)	-0.0812 (0.0805)	0.3131	0.68243
Professional informed about depression	0.1011 (0.1007)	0.3153	0.68243
Recent easy annoyance or irritability	0.0692 (0.0689)	0.3149	0.68243
Red blood cell (erythrocyte) distribution width	0.0348 (0.0345)	0.312	0.68243
Treatment or medication code pioglitazone	-0.1122 (0.1113)	0.3135	0.68243
Types of physical activity in last 4 weeks Other exercises (eg swimming cycling keep fit bowling)	0.0522 (0.0521)	0.3159	0.68243
Home area population density urban or rural England or Wales Urban less sparse	0.1089 (0.1092)	0.3189	0.687359
Number of self reported non cancer illnesses	-0.0459 (0.0464)	0.3217	0.691836
Medication for pain relief constipation heartburn Aspirin	-0.0586 (0.0597)	0.326	0.699511
6mm cylindrical power angle (left)	0.0836 (0.0855)	0.328	0.702228
Bread type Wholemeal or wholegrain	-0.0493 (0.0508)	0.3322	0.707755
Difficulty not smoking for 1 day	0.0928 (0.0958)	0.3328	0.707755
Pain type(s) experienced in last month Hip pain	-0.0561 (0.0579)	0.3325	0.707755
6mm weak meridian angle (left)	0.0816 (0.0845)	0.3347	0.708686
Creatinine (enzymatic) in urine	0.0404 (0.042)	0.3357	0.708686
Diagnoses main ICD10 H25 Senile cataract	0.0947 (0.0985)	0.3362	0.708686
Spinal stenosis	0.0896 (0.093)	0.3354	0.708686
Magnesium	0.0865 (0.0903)	0.3379	0.710704
Added milk to standard tea	-0.1032 (0.1094)	0.3455	0.710768
Ever unenthusiastic or disinterested for a whole week	-0.0779 (0.0827)	0.3461	0.710768
FI9 concept interpolation	-0.0748 (0.079)	0.3436	0.710768
Frequency of tiredness or lethargy in last 2 weeks	-0.0386 (0.0409)	0.3457	0.710768
Loud music exposure frequency	0.0806 (0.0844)	0.3398	0.710768
Mental and behavioural disorders	0.0973 (0.1025)	0.3424	0.710768
Number of rounds of numeric memory test performed	-0.0889 (0.0932)	0.3401	0.710768
Round of numeric memory test	-0.0881 (0.0933)	0.3453	0.710768
Systolic blood pressure automated reading	0.0383 (0.0402)	0.341	0.710768
Transport type for commuting to job workplace Walk	-0.0853 (0.0894)	0.3404	0.710768
Weight change compared with 1 year ago	0.0939 (0.099)	0.3432	0.710768
Duration to first press of snap button in each round	0.0376 (0.0403)	0.3509	0.714492
Job involves shift work	-0.0666 (0.0713)	0.3504	0.714492
Particulate matter air pollution (pm2 5) 2010	0.0741 (0.0795)	0.3509	0.714492
Vascular or heart problems diagnosed by doctor None of the above	-0.0355 (0.0379)	0.3495	0.714492
Intra ocular pressure corneal compensated (left)	-0.0523 (0.0564)	0.353	0.717242
Age hay fever rhinitis or eczema diagnosed	0.0578 (0.0631)	0.3603	0.718048
Alcohol drinker status Never	-0.0657 (0.0715)	0.3582	0.718048
Birth weight	0.0415 (0.045)	0.3569	0.718048
Cough on most days	-0.0799 (0.0868)	0.3574	0.718048
Job SOC coding Higher education teaching professionals	0.0876 (0.0955)	0.3591	0.718048
Palmar fascial fibromatosis [Dupuytren]	0.0602 (0.0655)	0.3583	0.718048
Pulse wave Arterial Stiffness index	-0.0656 (0.0713)	0.3578	0.718048
Treatment or medication code bisoprolol	-0.0914 (0.1)	0.3609	0.718048
Work or job satisfaction	0.0771 (0.0843)	0.3605	0.718048
Workplace full of chemical or other fumes Sometimes	0.1016 (0.1099)	0.3551	0.718048
Felt very upset when reminded of stressful experience in past month	-0.0574 (0.0639)	0.3688	0.729959
Hallux rigidus	-0.0934 (0.1044)	0.3706	0.729959
Length of menstrual cycle	-0.0807 (0.0897)	0.3685	0.729959
Workplace very cold Sometimes	-0.0792 (0.0885)	0.3707	0.729959
Workplace very noisy Rarely or never	-0.097 (0.108)	0.3693	0.729959
Comparative body size at age 10	-0.0344 (0.0387)	0.373	0.73187
Illnesses of siblings Diabetes	-0.0601 (0.0675)	0.3732	0.73187
Pain type(s) experienced in last month Headache	-0.0436 (0.0498)	0.3812	0.746029
Neoplasms	-0.0602 (0.069)	0.3826	0.747241
Age started smoking in former smokers	-0.0584 (0.0686)	0.3948	0.75022
Alcohol drinker status Current	0.053 (0.0622)	0.3938	0.75022
Cancer code self reported basal cell carcinoma	-0.0704 (0.0828)	0.3949	0.75022
Coronary atherosclerosis	-0.052 (0.0608)	0.3924	0.75022
Diagnoses main ICD10 K57 Diverticular disease of intestine	0.0528 (0.0613)	0.3884	0.75022
Job involves heavy manual or physical work	-0.0429 (0.0494)	0.3853	0.75022
Reason for glasses or contact lenses For long sightedness i e for distance and near but particularly for near tasks like reading (called 'hypermetropia')	0.0812 (0.0954)	0.3949	0.75022
Systolic blood pressure manual reading	0.0682 (0.0787)	0.3861	0.75022
Tea intake	-0.0382 (0.0449)	0.3951	0.75022
Treatment or medication code aspirin	-0.0532 (0.0618)	0.389	0.75022
Treatment or medication code atenolol	0.0635 (0.074)	0.391	0.75022
Treatment or medication code lisinopril	0.0676 (0.079)	0.3918	0.75022
Treatment or medication code ramipril	-0.058 (0.0679)	0.3929	0.75022
Arthrosis	-0.0522 (0.0609)	0.3906	0.75022
Why stopped smoking Health precaution	-0.0638 (0.0752)	0.3961	0.750629
Age at last episode of depression	-0.1002 (0.1183)	0.3969	0.750659
Impedance of arm (left)	0.0294 (0.0347)	0.398	0.751254
Mineral and other dietary supplements Iron	0.0904 (0.1077)	0.4011	0.755616
Episodal and paroxysmal disorders	-0.0818 (0.0979)	0.4037	0.757531
Exposure to tobacco smoke at home	0.0609 (0.0729)	0.4034	0.757531
Coffee type Decaffeinated coffee (any type)	0.0618 (0.0748)	0.409	0.763361
Eye problems or disorders Glaucoma	0.0625 (0.0756)	0.4083	0.763361
Treatment or medication code diclofenac	0.0761 (0.0923)	0.4092	0.763361
Diseases of the musculoskeletal system and connective tissue	0.0413 (0.0504)	0.413	0.765969
Diseases of the respiratory system	0.0708 (0.0865)	0.4135	0.765969
Nitrogen oxides air pollution 2010	0.0631 (0.0772)	0.4141	0.765969
Other pulmonary diagnosis	0.0708 (0.0865)	0.4135	0.765969
Wheeze or whistling in the chest in last year	-0.0391 (0.0479)	0.4146	0.765969
Basophill count	-0.0546 (0.0673)	0.4173	0.767992
Diagnoses main ICD10 I83 Varicose veins of lower extremities	0.0514 (0.0633)	0.4169	0.767992
Hair colour (natural before greying) Black	0.047 (0.0582)	0.4185	0.768723
Body mass index (BMI)	-0.0277 (0.0344)	0.4204	0.770733
3mm cylindrical power (right)	-0.053 (0.0664)	0.4249	0.772137
Maximum workload during fitness test	0.0729 (0.091)	0.4229	0.772137
Medication for cholesterol blood pressure diabetes or take exogenous hormones Blood pressure medication	0.0371 (0.0465)	0.4252	0.772137
Nitrogen dioxide air pollution 2007	0.0609 (0.0762)	0.4243	0.772137
Year ended full time education	-0.0433 (0.0539)	0.4225	0.772137
Microalbumin in urine	0.0754 (0.0948)	0.4261	0.772306
Treatment or medication code cetirizine	-0.0839 (0.1059)	0.4284	0.775007
Age asthma diagnosed by doctor	0.0882 (0.1154)	0.4447	0.780148
Age of primiparous women at birth of child	-0.0842 (0.1083)	0.4369	0.780148
Bipolar and major depression status No Bipolar or Depression	0.0575 (0.0742)	0.4382	0.780148
Current employment status Retired	-0.0692 (0.0904)	0.4436	0.780148
Diagnoses main ICD10 I25 Chronic ischaemic heart disease	-0.0479 (0.0616)	0.4366	0.780148
Diagnoses main ICD10 K60 Fissure and fistula of anal and rectal regions	0.0925 (0.12)	0.4411	0.780148
Diagnoses main ICD10 R10 Abdominal and pelvic pain	0.0512 (0.0671)	0.4451	0.780148
Distance between home and job workplace	-0.0859 (0.1113)	0.4401	0.780148
Handedness (chirality or laterality) Right handed	0.0764 (0.0996)	0.4435	0.780148
How are people in household related to participant Husband wife or partner	-0.0481 (0.0624)	0.4401	0.780148
Illnesses of father Heart disease	-0.046 (0.0593)	0.4378	0.780148
Job SOC coding Secondary education teaching professionals	-0.0725 (0.093)	0.4358	0.780148
Mean platelet (thrombocyte) volume	-0.0265 (0.0338)	0.433	0.780148
Mouth or teeth dental problems Dentures	0.0352 (0.0455)	0.4394	0.780148
Particulate matter air pollution (pm10) 2007	0.0614 (0.0798)	0.4418	0.780148
Treatment or medication code losartan	-0.0718 (0.0935)	0.4423	0.780148
Workplace very hot Rarely or never	-0.0875 (0.1136)	0.4413	0.780148
Guilty feelings	-0.0344 (0.0453)	0.4473	0.782571
Usual walking pace	0.0309 (0.0413)	0.4539	0.792668
3mm strong meridian angle (right)	0.0578 (0.0777)	0.4565	0.794484
Urea (quantile)	-0.0288 (0.0387)	0.4566	0.794484
Spherical power (left)	0.0348 (0.0468)	0.4578	0.795126
Number of cigarettes previously smoked daily	0.0403 (0.0544)	0.4596	0.796807
Major dietary changes in the last 5 years Yes because of illness	-0.0383 (0.0521)	0.4618	0.798767
Trouble falling or staying asleep or sleeping too much	-0.0467 (0.0635)	0.4624	0.798767
Nitrogen dioxide air pollution 2005	0.056 (0.0765)	0.4638	0.799742
Frequency of feeling guilt or remorse after drinking alcohol in last year	-0.0707 (0.0975)	0.4687	0.804703
Frequency of walking for pleasure in last 4 weeks	-0.0405 (0.056)	0.4692	0.804703
Mineral and other dietary supplements Calcium	0.0507 (0.0701)	0.4692	0.804703
Diseases of veins lymphatic vessels and lymph nodes not elsewhere classified	0.0433 (0.0601)	0.4717	0.806102
Urate (quantile)	0.022 (0.0306)	0.4713	0.806102
Monocyte percentage	0.0259 (0.0362)	0.4739	0.807149
Vitamin and mineral supplements Vitamin B	0.0587 (0.0819)	0.474	0.807149
Age at menopause (last menstrual period)	-0.0349 (0.0502)	0.4865	0.815015
Belief that own life is meaningful	0.0428 (0.0627)	0.4948	0.815015
Bring up phlegm or sputum or mucus on most days	-0.0712 (0.104)	0.4937	0.815015
COPD differential diagnosis	0.0579 (0.0838)	0.49	0.815015
Doctor diagnosed asthma	-0.0486 (0.0709)	0.4925	0.815015
Ever had same sex intercourse	-0.0581 (0.0848)	0.4936	0.815015
FI8 chained arithmetic	-0.0413 (0.0598)	0.4904	0.815015
Hair or balding pattern Pattern 4	0.035 (0.0504)	0.4883	0.815015
Hernia	-0.0443 (0.0648)	0.4942	0.815015
ILD differential diagnosis	0.0579 (0.0838)	0.49	0.815015
Medication related adverse effects	0.0518 (0.0749)	0.4894	0.815015
Nitrogen dioxide air pollution 2006	0.0542 (0.0768)	0.4802	0.815015
Platelet count	0.0228 (0.0325)	0.4822	0.815015
Portion size	-0.0597 (0.0871)	0.4929	0.815015
Reticulocyte count	-0.0272 (0.0388)	0.4828	0.815015
Spherical power (right)	0.032 (0.0462)	0.4887	0.815015
Tea consumed	-0.0691 (0.0998)	0.4888	0.815015
Treatment or medication code amlodipine	-0.045 (0.064)	0.4817	0.815015
Treatment or medication code atorvastatin	0.0558 (0.0797)	0.4839	0.815015
Ever had prostate specific antigen (PSA) test	-0.0499 (0.0732)	0.4958	0.815089
Medication for cholesterol blood pressure diabetes or take exogenous hormones None of the above	-0.0346 (0.0509)	0.4966	0.815089
Never eat eggs dairy wheat sugar Sugar or foods or drinks containing sugar	0.0324 (0.0478)	0.4974	0.815089
Folate	0.0721 (0.1067)	0.4992	0.815246
Recent feelings of inadequacy	-0.0487 (0.0721)	0.4991	0.815246
Activities undertaken to treat depression Talking therapies such as psychotherapy counselling group therapy or CBT	-0.0438 (0.066)	0.5068	0.819755
Arm fat percentage (right)	-0.0237 (0.0358)	0.5071	0.819755
Diagnoses main ICD10 I50 Heart failure	0.0746 (0.1125)	0.507	0.819755
Impedance of arm (right)	0.0235 (0.0351)	0.5038	0.819755
Oily fish intake	0.0313 (0.0468)	0.5037	0.819755
Sensitivity or hurt feelings	0.0297 (0.0448)	0.5069	0.819755
Exposure to tobacco smoke outside home	-0.0406 (0.0619)	0.5118	0.8218
Fibroblastic disorders	0.0431 (0.0657)	0.5117	0.8218
Gamma glutamyltransferase (quantile)	0.0228 (0.0347)	0.5108	0.8218
IGF 1 (quantile)	0.0259 (0.0394)	0.5109	0.8218
Medication for cholesterol blood pressure or diabetes Blood pressure medication	0.031 (0.0476)	0.5154	0.826194
Standing height	0.0209 (0.0322)	0.5167	0.826893
Diagnoses main ICD10 K40 Inguinal hernia	0.0353 (0.0546)	0.5179	0.82743
Frequency of stair climbing in last 4 weeks	0.0332 (0.0515)	0.5198	0.829081
3mm cylindrical power (left)	0.0406 (0.065)	0.532	0.829296
6mm cylindrical power (left)	0.0647 (0.1034)	0.5313	0.829296
Bilateral oophorectomy (both ovaries removed)	-0.0547 (0.0855)	0.5221	0.829296
Diagnoses main ICD10 K52 Other non infective gastro enteritis and colitis	-0.0719 (0.1138)	0.5275	0.829296
Diastolic blood pressure automated reading	-0.0232 (0.0372)	0.533	0.829296
Frequency of inability to cease drinking in last year	0.0637 (0.1003)	0.5258	0.829296
Had major operations	-0.0514 (0.0809)	0.5246	0.829296
Heart failure	0.0692 (0.1106)	0.5319	0.829296
Heart failure not strict	0.0692 (0.1106)	0.5319	0.829296
Heart failure strict	0.0692 (0.1106)	0.5319	0.829296
Home area population density urban or rural Scotland Large Urban Area	-0.0641 (0.1006)	0.5244	0.829296
Home location north co ordinate (rounded)	-0.0485 (0.078)	0.5338	0.829296
Home location at assessment east co ordinate (rounded)	0.0547 (0.0879)	0.5337	0.829296
Non cancer illness code self reported glaucoma	0.0516 (0.0807)	0.5226	0.829296
Peak expiratory flow (PEF)	-0.0256 (0.0406)	0.5288	0.829296
Sleep disorders (combined)	-0.0652 (0.1042)	0.5311	0.829296
Average weekly champagne plus white wine intake	0.0381 (0.0618)	0.537	0.830225
Calcium	0.0654 (0.1057)	0.536	0.830225
Diagnoses main ICD10 C44 Other malignant neoplasms of skin	-0.036 (0.0584)	0.537	0.830225
Waking too early	-0.0687 (0.1116)	0.5384	0.831046
Job coding secondary school teacher or teaching professional (including head teacher)	-0.0566 (0.0923)	0.5397	0.831712
Age at first live birth	-0.026 (0.0427)	0.5417	0.833452
Home location east co ordinate (rounded)	0.0537 (0.0882)	0.543	0.834111
Maximum heart rate during fitness test	0.0531 (0.0879)	0.5456	0.836762
Taking other prescription medications	-0.0274 (0.0456)	0.5483	0.839557
Diagnoses main ICD10 M72 Fibroblastic disorders	0.0393 (0.066)	0.5521	0.841432
Diagnoses main ICD10 N80 Endometriosis	-0.0646 (0.109)	0.5535	0.841432
Endometriosis IBD co morbidity	-0.0646 (0.109)	0.5535	0.841432
Frequency of depressed mood in last 2 weeks	0.03 (0.0508)	0.5548	0.841432
Milk type used Never or rarely have milk	-0.0474 (0.0802)	0.5547	0.841432
Symptoms signs and abnormal clinical and laboratory findings not elsewhere classified	0.0322 (0.0541)	0.5515	0.841432
Medication for cholesterol blood pressure or diabetes Cholesterol lowering medication	-0.0334 (0.0568)	0.5567	0.841646
Treatment or medication code alendronate sodium	-0.0566 (0.0962)	0.5562	0.841646
Diagnoses main ICD10 G47 Sleep disorders	-0.0618 (0.1057)	0.5589	0.842311
Other malignant neoplasms of skin	0.0317 (0.0542)	0.5583	0.842311
Worked with paints thinners or glues Sometimes	-0.0598 (0.1029)	0.5612	0.844447
Current employment status In paid employment or self employed	-0.0427 (0.0743)	0.5655	0.846923
Mood [affective] disorders	-0.0598 (0.104)	0.5649	0.846923
Mood disorders	-0.0598 (0.104)	0.5649	0.846923
Barret oesophagus	-0.0581 (0.1017)	0.5677	0.848889
6mm cylindrical power angle (right)	-0.054 (0.0958)	0.5729	0.849597
Carbohydrate	0.0595 (0.1052)	0.5716	0.849597
Diagnoses main ICD10 F31 Bipolar affective disorder	-0.0557 (0.0988)	0.5732	0.849597
ECG heart rate	0.0463 (0.0815)	0.5702	0.849597
Non cancer illness code self reported gastro oesophageal reflux (gord) or gastric reflux	0.0451 (0.0798)	0.5719	0.849597
Testosterone (quantile)	0.0287 (0.0509)	0.5735	0.849597
Factors influencing health status and contact with health services	-0.0563 (0.1007)	0.576	0.851981
Arm fat mass (right)	-0.019 (0.0344)	0.5797	0.852186
Medication related adverse effects (Asthma or COPD)	0.0433 (0.0779)	0.5785	0.852186
Number of treatments or medications taken	-0.0299 (0.0539)	0.5787	0.852186
Retinal detachments and breaks	0.0459 (0.0829)	0.5794	0.852186
Pain type(s) experienced in last month Back pain	0.0262 (0.0474)	0.581	0.852787
Lifetime number of sexual partners	-0.0247 (0.0448)	0.5819	0.8528
Diagnoses main ICD10 H33 Retinal detachments and breaks	0.0464 (0.0845)	0.5828	0.852813
Mouth or teeth dental problems Toothache	-0.0522 (0.0956)	0.5852	0.853714
Why stopped smoking None of the above	0.0425 (0.0778)	0.5844	0.853714
Arm fat mass (left)	-0.0182 (0.0343)	0.5947	0.854567
Arm fat percentage (left)	-0.0192 (0.0359)	0.5935	0.854567
Diagnoses main ICD10 C61 Malignant neoplasm of prostate	-0.0549 (0.1038)	0.5965	0.854567
Diagnoses main ICD10 H26 Other cataract	-0.0446 (0.083)	0.5912	0.854567
Diseases of the nervous system	0.0376 (0.0696)	0.5889	0.854567
Illnesses of siblings None of the above (group 2)	0.0507 (0.0933)	0.5869	0.854567
Leg pain on walking	-0.0359 (0.0665)	0.589	0.854567
Non cancer illness code self reported osteoporosis	-0.0388 (0.0731)	0.5958	0.854567
Non cancer illness code self reported pulmonary embolism + or dvt	0.0572 (0.108)	0.596	0.854567
Other eye problems	-0.0504 (0.0935)	0.5901	0.854567
Reason for glasses or contact lenses For short sightedness i e only or mainly for distance viewing such as driving cinema etc (called 'myopia')	0.0315 (0.0588)	0.5924	0.854567
Treatment or medication code allopurinol	-0.0335 (0.0627)	0.5937	0.854567
Hand grip strength (left)	0.0194 (0.0369)	0.5982	0.855721
Diagnoses main ICD10 D12 Benign neoplasm of colon rectum anus and anal canal	0.0382 (0.0728)	0.6002	0.857301
Substances taken for depression Medication prescribed to you (for at least two weeks)	-0.0356 (0.0681)	0.6016	0.85802
ECG phase time	0.0589 (0.1138)	0.6049	0.861442
6mm weak meridian angle (right)	-0.0491 (0.096)	0.6088	0.862121
Arm predicted mass (left)	-0.0161 (0.0324)	0.6201	0.862121
Bipolar and major depression status Probable Recurrent major depression (moderate)	0.0505 (0.1045)	0.6291	0.862121
Blood clot DVT bronchitis emphysema asthma rhinitis eczema allergy diagnosed by doctor Blood clot in the leg (DVT)	0.0443 (0.0896)	0.6214	0.862121
Blood clot DVT bronchitis emphysema asthma rhinitis eczema allergy diagnosed by doctor Blood clot in the lung	0.052 (0.1066)	0.626	0.862121
Corneal hysteresis (right)	-0.023 (0.0461)	0.6171	0.862121
Diagnoses main ICD10 N20 Calculus of kidney and ureter	-0.04 (0.0805)	0.6189	0.862121
Duration of light DIY	-0.0297 (0.0617)	0.6297	0.862121
Ever highly irritable or argumentative for 2 days	-0.035 (0.0693)	0.6133	0.862121
Felt loved as a child	0.0275 (0.0566)	0.627	0.862121
Hair colour (natural before greying) Light brown	-0.0278 (0.0575)	0.6282	0.862121
Hair or balding pattern Pattern 3	-0.0322 (0.0652)	0.6207	0.862121
Hand grip strength (right)	0.0183 (0.0363)	0.6144	0.862121
High light scatter reticulocyte count	-0.0191 (0.0385)	0.6194	0.862121
Illnesses of father Diabetes	-0.0387 (0.0773)	0.6167	0.862121
Illnesses of father Severe depression	0.0474 (0.095)	0.6178	0.862121
Leg fat free mass (left)	-0.0157 (0.0321)	0.6248	0.862121
Leg predicted mass (left)	-0.0159 (0.0319)	0.6187	0.862121
Leg predicted mass (right)	-0.0158 (0.0321)	0.623	0.862121
Medication for cholesterol blood pressure or diabetes None of the above	-0.0258 (0.0511)	0.614	0.862121
Never eat eggs dairy wheat sugar I eat all of the above	0.0234 (0.0471)	0.6196	0.862121
Number of vehicles in household	0.0265 (0.0533)	0.6186	0.862121
Recent feelings or nervousness or anxiety	0.0426 (0.0835)	0.6096	0.862121
Someone to take to doctor when needed as a child	-0.0415 (0.0839)	0.621	0.862121
Trouble falling asleep	0.0604 (0.1225)	0.6221	0.862121
Vitamin C	0.0471 (0.0969)	0.6268	0.862121
Whole body water mass	-0.0155 (0.032)	0.6276	0.862121
Forced expiratory volume in 1 second (FEV1) predicted percentage	0.0213 (0.0444)	0.6316	0.862256
Medication for pain relief constipation heartburn Laxatives (e g Dulcolax Senokot)	0.0366 (0.0762)	0.6312	0.862256
Treatment or medication code quinine	-0.0535 (0.1122)	0.6332	0.863209
Food weight	0.0411 (0.0868)	0.6353	0.863611
Non cancer illness code self reported migraine	-0.0344 (0.0723)	0.6349	0.863611
Cereal type Biscuit cereal (e.g. Weetabix)	-0.0465 (0.0986)	0.6371	0.86374
Whole body fat free mass	-0.0151 (0.0319)	0.6372	0.86374
6mm asymmetry angle (right)	0.0486 (0.1045)	0.6418	0.868194
Mouth or teeth dental problems Painful gums	0.0502 (0.1081)	0.6423	0.868194
Cholesterol (quantile)	0.0225 (0.0486)	0.6439	0.868579
Pain type(s) experienced in last month Pain all over the body	0.0407 (0.0881)	0.6444	0.868579
Fractured bone site(s) Wrist	0.0494 (0.1085)	0.6489	0.869286
Frequency of inability to stop worrying during worst period of anxiety	-0.0526 (0.117)	0.6531	0.869286
Impingement syndrome of shoulder	0.0454 (0.101)	0.6531	0.869286
Iron	0.045 (0.0997)	0.6519	0.869286
Leg fat free mass (right)	-0.0144 (0.0321)	0.653	0.869286
Mood swings	0.019 (0.0415)	0.6467	0.869286
Own or rent accommodation lived in Rent from local authority local council housing association	-0.0244 (0.0535)	0.648	0.869286
Place of birth in UK north co ordinate	0.0397 (0.0876)	0.6501	0.869286
Sleeplessness or insomnia	0.0202 (0.0445)	0.649	0.869286
3mm strong meridian angle (left)	-0.032 (0.0726)	0.6595	0.872007
Diagnoses main ICD10 G56 Mononeuropathies of upper limb	-0.0267 (0.0607)	0.6597	0.872007
Number of trend entries	0.0496 (0.1119)	0.6579	0.872007
Rotator cuff syndrome	0.0415 (0.0937)	0.6577	0.872007
Trunk predicted mass	-0.0144 (0.0323)	0.657	0.872007
General happiness	-0.0274 (0.0628)	0.6625	0.873295
Illnesses of siblings Severe depression	-0.0332 (0.0758)	0.662	0.873295
Workplace very dusty Sometimes	-0.0483 (0.1113)	0.6641	0.8742
Back pain for 3+ months	-0.0343 (0.0794)	0.6654	0.874392
Never eat eggs dairy wheat sugar Eggs or foods containing eggs	-0.0395 (0.0919)	0.667	0.874392
Physical violence by partner or ex partner as an adult	-0.035 (0.0816)	0.6679	0.874392
Salad or raw vegetable intake	0.0226 (0.0524)	0.667	0.874392
Age at last live birth	-0.022 (0.0516)	0.6695	0.875289
Potassium	0.0402 (0.0952)	0.6727	0.878273
Age started oral contraceptive pill	-0.0246 (0.0588)	0.6758	0.879919
Workplace very dusty Often	-0.0375 (0.0897)	0.6758	0.879919
Blood clot DVT bronchitis emphysema asthma rhinitis eczema allergy diagnosed by doctor Emphysema or chronic bronchitis	-0.0295 (0.0709)	0.6769	0.880154
Basal metabolic rate	-0.0132 (0.0319)	0.6783	0.880725
Own or rent accommodation lived in Rent from private landlord or letting agency	0.0452 (0.1095)	0.6801	0.880725
Recent inability to stop or control worrying	0.0334 (0.0807)	0.6792	0.880725
Ever had known person concerned about or recommend reduction of alcohol consumption Yes during the last year	-0.0431 (0.1053)	0.6825	0.882639
Ankle spacing width (right)	-0.0165 (0.0416)	0.6917	0.885758
Cereal type Bran cereal (e.g. All Bran Branflakes)	0.0386 (0.0983)	0.6945	0.885758
Cylindrical power (right)	-0.0327 (0.0864)	0.7054	0.885758
Detention categories Informal not formally detained	0.0341 (0.0904)	0.7062	0.885758
Diseases of the eye and adnexa	0.0301 (0.076)	0.6917	0.885758
Former alcohol drinker	-0.0357 (0.093)	0.7016	0.885758
Frequency of heavy DIY in last 4 weeks	0.0404 (0.1066)	0.7046	0.885758
Getting up in morning	0.0187 (0.047)	0.6902	0.885758
Length of working week for main job	-0.0298 (0.0777)	0.7009	0.885758
Maximum digits remembered correctly	-0.0315 (0.0804)	0.6955	0.885758
Mineral and other dietary supplements Selenium	0.0385 (0.1015)	0.7047	0.885758
Non cancer illness code self reported deep venous thrombosis (dvt)	0.0326 (0.0854)	0.7027	0.885758
Non cancer illness code self reported diverticular disease or diverticulitis	-0.0295 (0.0772)	0.702	0.885758
Non cancer illness code self reported psoriasis	-0.0406 (0.1045)	0.6979	0.885758
Pulse rate automated reading	0.0141 (0.037)	0.7023	0.885758
Recent restlessness	0.0315 (0.0832)	0.7051	0.885758
Reticulocyte percentage	-0.0146 (0.0376)	0.6975	0.885758
Sitting height	0.0134 (0.0343)	0.6966	0.885758
Tense sore or aching muscles during worst period of anxiety	-0.0402 (0.1047)	0.7009	0.885758
Total protein (quantile)	0.0156 (0.039)	0.689	0.885758
Treatment or medication code lansoprazole	-0.033 (0.0828)	0.69	0.885758
Treatment or medication code paracetamol	-0.021 (0.0532)	0.6926	0.885758
Trunk fat free mass	-0.0125 (0.0323)	0.699	0.885758
Age started hormone replacement therapy (HRT)	0.0289 (0.0776)	0.7098	0.889108
3mm regularity index (right)	0.0333 (0.0921)	0.7176	0.896415
Alcohol drinker status Previous	-0.0261 (0.0741)	0.725	0.896415
Arm fat free mass (left)	-0.0116 (0.0326)	0.7227	0.896415
Arm fat free mass (right)	-0.0115 (0.0325)	0.7228	0.896415
Average total household income before tax	-0.0158 (0.0446)	0.724	0.896415
Cardiac arrhytmias COPD co morbidities	-0.0249 (0.07)	0.722	0.896415
Duration walking for pleasure	0.0268 (0.0742)	0.7182	0.896415
Mean time to correctly identify matches	0.0146 (0.0405)	0.7185	0.896415
Non cancer illness code self reported depression	-0.0261 (0.0742)	0.7247	0.896415
Treatment or medication code tramadol	0.031 (0.0876)	0.7236	0.896415
Doctor diagnosed hayfever or allergic rhinitis	-0.0223 (0.0636)	0.7264	0.896818
Number of unsuccessful stop-smoking attempts	0.0296 (0.0849)	0.7272	0.896818
Recent feelings of depression	-0.0258 (0.0743)	0.7288	0.897634
Bread type Brown	0.0287 (0.0846)	0.7346	0.900144
Carpal tunnel syndrome	-0.0211 (0.0622)	0.7342	0.900144
Ever stopped smoking for 6+ months	-0.0395 (0.1159)	0.7335	0.900144
Wears glasses or contact lenses	-0.0257 (0.0756)	0.7342	0.900144
Pain type(s) experienced in last month Stomach or abdominal pain	0.0221 (0.0654)	0.7358	0.900461
Activities undertaken to treat anxiety Talking therapies such as psychotherapy counselling group therapy or CBT	0.0262 (0.0797)	0.7424	0.90622
Alkaline phosphatase (quantile)	0.0138 (0.0418)	0.7416	0.90622
Ever felt worried tense or anxious for most of a month or longer	-0.0238 (0.0735)	0.7455	0.9069
Illnesses of siblings None of the above (group 1)	0.0176 (0.0541)	0.7458	0.9069
Reason for reducing amount of alcohol drunk Other reason	0.0236 (0.0727)	0.7457	0.9069
Non-butter spread type details Other low or reduced fat spread	0.0333 (0.1037)	0.7477	0.906906
Weight	-0.0105 (0.0325)	0.7476	0.906906
Diseases of the digestive system	0.0173 (0.0547)	0.7518	0.909573
Number of times snap button pressed	0.0267 (0.0842)	0.7516	0.909573
Workplace very noisy Often	-0.0248 (0.08)	0.7561	0.913621
Morning or evening person (chronotype)	0.0118 (0.0385)	0.759	0.915779
Pork intake	0.0172 (0.0563)	0.7598	0.915779
Chest pain or discomfort when walking uphill or hurrying	-0.0313 (0.1043)	0.7641	0.916277
Coxarthrosis [arthrosis of hip](FG)	-0.022 (0.0736)	0.765	0.916277
DVT of lower extremities and pulmonary embolism	0.0231 (0.0771)	0.7645	0.916277
Diagnoses main ICD10 I48 Atrial fibrillation and flutter	0.0202 (0.0667)	0.7622	0.916277
Diagnoses main ICD10 M16 Coxarthrosis [arthrosis of hip]	-0.022 (0.0736)	0.765	0.916277
Non accidental death in close genetic family	0.0346 (0.1175)	0.7683	0.919079
Mouth or teeth dental problems Bleeding gums	-0.0189 (0.0647)	0.7698	0.919459
Noninfectious colitis NAS	-0.0325 (0.1118)	0.7715	0.919459
Workplace very hot Sometimes	0.0299 (0.1027)	0.7706	0.919459
3mm cylindrical power angle (right)	-0.0275 (0.0955)	0.7735	0.920696
3mm weak meridian angle (right)	-0.025 (0.0958)	0.7939	0.921098
Arm predicted mass (right)	-0.0088 (0.0324)	0.7871	0.921098
Destinations on discharge from hospital (recoded) Usual Place of residence	-0.0162 (0.0595)	0.7856	0.921098
Diagnoses main ICD10 I80 Phlebitis and thrombophlebitis	0.0235 (0.085)	0.7818	0.921098
Diagnoses main ICD10 M75 Shoulder lesions	-0.0254 (0.0915)	0.7815	0.921098
Diagnoses main ICD10 N39 Other disorders of urinary system	-0.0254 (0.0978)	0.7946	0.921098
Eye problems or disorders Cataract	-0.028 (0.108)	0.7953	0.921098
Frequency of drinking alcohol	0.0152 (0.0591)	0.7967	0.921098
Frequency of unenthusiasm or disinterest in last 2 weeks	-0.0147 (0.0533)	0.7822	0.921098
Illnesses of father High blood pressure	0.0204 (0.0752)	0.7861	0.921098
Leg fat mass (right)	-0.0091 (0.0339)	0.7877	0.921098
Malignant neoplasm of digestive organs	-0.0303 (0.1183)	0.7978	0.921098
Non cancer illness code self reported osteoarthritis	-0.0168 (0.0654)	0.7979	0.921098
Other arthrosis	-0.033 (0.1237)	0.7896	0.921098
Pain type(s) experienced in last month None of the above	0.0119 (0.045)	0.7918	0.921098
Platelet crit	0.0099 (0.037)	0.79	0.921098
Pulse rate	0.0135 (0.0487)	0.7819	0.921098
Shortness of breath walking on level ground	-0.0173 (0.0635)	0.785	0.921098
Shoulder lesions	-0.0258 (0.0914)	0.7773	0.921098
Treatment or medication code co codamol	0.0197 (0.0749)	0.7929	0.921098
Venous thromboembolism	0.0204 (0.0747)	0.7848	0.921098
Workplace had a lot of cigarette smoke from other people smoking Often	0.0307 (0.1134)	0.7866	0.921098
Workplace had a lot of diesel exhaust Sometimes	-0.0251 (0.094)	0.7894	0.921098
Workplace very noisy Sometimes	-0.032 (0.124)	0.7965	0.921098
Other joint disorders	-0.0192 (0.0679)	0.7777	0.921098
High light scatter reticulocyte percentage	-0.0095 (0.0376)	0.8008	0.923332
Own or rent accommodation lived in Own with a mortgage	0.0219 (0.0875)	0.8024	0.924064
Transport type for commuting to job workplace Car or motor vehicle	-0.0189 (0.0769)	0.8062	0.927324
Duration of worst depression	-0.0289 (0.1192)	0.8083	0.928542
Illnesses of mother Chronic bronchitis or emphysema	0.0166 (0.0686)	0.8092	0.928542
Diseases of the genitourinary system	0.0178 (0.0749)	0.8117	0.930296
Hair colour (natural before greying) Blonde	0.0093 (0.0395)	0.8132	0.9309
Diagnoses main ICD10 N92 Excessive frequent and irregular menstruation	-0.0241 (0.1029)	0.8146	0.931389
Mouth or teeth dental problems None of the above	-0.0127 (0.0552)	0.8175	0.933275
Non cancer illness code self reported high cholesterol	0.0124 (0.0539)	0.8182	0.933275
Birth weight of first child	-0.012 (0.053)	0.8208	0.934014
malignant neoplasm of male genital organs	0.0212 (0.0931)	0.8202	0.934014
Diagnoses main ICD10 K22 Other diseases of oesophagus	-0.0219 (0.0979)	0.8226	0.93495
Ankle spacing width (left)	0.0093 (0.0419)	0.8251	0.935645
Daytime dozing or sleeping (narcolepsy)	-0.0102 (0.047)	0.8276	0.935645
Diseases of the blood and blood forming organs and certain disorders involving the immune mechanism	0.0257 (0.1165)	0.8253	0.935645
Energy	0.0221 (0.1019)	0.8279	0.935645
Recent trouble relaxing	0.0159 (0.0732)	0.8281	0.935645
Treatment or medication code ventolin 100micrograms inhaler	-0.0151 (0.0704)	0.8302	0.936912
Alanine aminotransferase (quantile)	-0.0086 (0.0409)	0.8335	0.938308
Ever had known person concerned about or recommend reduction of alcohol consumption Yes but not in the last year	0.0224 (0.107)	0.8339	0.938308
General happiness with own health	0.0123 (0.0595)	0.8357	0.938308
Non cancer illness code self reported emphysema or chronic bronchitis	-0.0163 (0.0799)	0.8379	0.938308
Own or rent accommodation lived in Own outright (by you or someone in your household)	-0.0111 (0.0535)	0.8355	0.938308
Seen doctor (GP) for nerves anxiety tension or depression	0.0092 (0.0445)	0.8367	0.938308
Types of physical activity in last 4 weeks None of the above	-0.0128 (0.0629)	0.8383	0.938308
6mm asymmetry index (left)	-0.0147 (0.0733)	0.8415	0.938596
Hallux valgus (acquired)	-0.0164 (0.0817)	0.841	0.938596
Malignant neoplasm of prostate	0.0183 (0.0915)	0.8411	0.938596
Felt hated by family member as a child	-0.0117 (0.0602)	0.8463	0.942645
Types of physical activity in last 4 weeks Strenuous sports	-0.0122 (0.0634)	0.8471	0.942645
Medication for pain relief constipation heartburn Paracetamol	-0.009 (0.0471)	0.8489	0.943551
Age hayfever or allergic rhinitis diagnosed by doctor	-0.0213 (0.1138)	0.8514	0.945232
Diagnoses main ICD10 C50 Malignant neoplasm of breast	0.0162 (0.0888)	0.8549	0.947585
Non-butter spread type details Soft (tub) margarine	0.0147 (0.0808)	0.8555	0.947585
Mean corpuscular haemoglobin concentration	-0.0087 (0.0483)	0.8576	0.948813
Able to confide	-0.0086 (0.0515)	0.8667	0.952849
COPD early or later onset	0.0175 (0.1067)	0.8695	0.952849
Cereal type Oat cereal (e.g. Ready Brek porridge)	0.0118 (0.0709)	0.8677	0.952849
DVT of lower extremities	-0.0145 (0.0904)	0.8721	0.952849
Diagnoses main ICD10 K21 Gastro oesophageal reflux disease	0.0136 (0.0843)	0.8722	0.952849
Diagnoses main ICD10 M51 Other intervertebral disk disorders	0.019 (0.1123)	0.8655	0.952849
Non cancer illness code self reported kidney stone or ureter stone or bladder stone	0.0147 (0.0871)	0.8658	0.952849
Non cancer illness code self reported rheumatoid arthritis	0.0186 (0.1156)	0.872	0.952849
Processed meat intake	-0.0091 (0.0545)	0.8676	0.952849
Sleep duration	-0.0067 (0.0406)	0.8699	0.952849
Water intake	0.007 (0.0422)	0.8676	0.952849
Yogurt or ice-cream consumers	0.0181 (0.114)	0.8735	0.953181
6mm strong meridian angle (left)	-0.012 (0.0788)	0.8786	0.957654
Age at first episode of depression	0.0148 (0.1061)	0.8892	0.959358
C reactive protein (quantile)	-0.0058 (0.0403)	0.8863	0.959358
Duration of heavy DIY	-0.01 (0.068)	0.8832	0.959358
Ever had known person concerned about or recommend reduction of alcohol consumption No	0.0127 (0.0929)	0.8909	0.959358
Inferred genetic sex	-0.0123 (0.0867)	0.8875	0.959358
Leg fat mass (left)	-0.0046 (0.034)	0.8922	0.959358
Leg fat percentage (left)	0.0045 (0.0341)	0.8952	0.959358
Leisure or social activities None of the above	-0.0084 (0.0605)	0.8901	0.959358
Malignant neoplasm of skin	0.0074 (0.0554)	0.8932	0.959358
Non cancer illness code self reported hyperthyroidism or thyrotoxicosis	-0.016 (0.1128)	0.887	0.959358
Non cancer illness code self reported type 2 diabetes	0.0155 (0.1072)	0.8852	0.959358
Pain type(s) experienced in last month Neck or shoulder pain	-0.0082 (0.0556)	0.8827	0.959358
Seen a psychiatrist for nerves anxiety tension or depression	0.0069 (0.0521)	0.8947	0.959358
Townsend deprivation index at recruitment	-0.0076 (0.057)	0.8941	0.959358
Types of transport used (excluding work) Car or motor vehicle	-0.0081 (0.0591)	0.8914	0.959358
Immature reticulocyte fraction	0.0053 (0.0408)	0.8964	0.959569
Illnesses of father Prostate cancer	0.0137 (0.1083)	0.8993	0.960517
Smoking status Previous	0.0059 (0.0469)	0.9003	0.960517
Treatment or medication code bendrofluazide	0.0144 (0.115)	0.9005	0.960517
Treatment or medication code simvastatin	-0.0076 (0.0617)	0.9013	0.960517
Diagnoses main ICD10 J44 Other chronic obstructive pulmonary disease	-0.0124 (0.1063)	0.9074	0.965942
Activities undertaken to treat anxiety Other therapeutic activities such as mindfulness yoga or art classes	0.0109 (0.098)	0.9112	0.96794
Diagnoses main ICD10 N40 Hyperplasia of prostate	-0.0134 (0.1207)	0.9113	0.96794
Snoring	0.0055 (0.0501)	0.913	0.968671
Neuroticism score	0.0043 (0.0402)	0.9149	0.969612
Falls in the last year	-0.0054 (0.0559)	0.9228	0.976351
Malignant neoplasm of breast	0.0083 (0.0857)	0.9233	0.976351
Body fat percentage	-0.003 (0.0342)	0.9293	0.977695
Diagnoses main ICD10 R07 Pain in throat and chest	0.006 (0.0668)	0.9279	0.977695
Glucose (quantile)	0.0039 (0.0432)	0.9279	0.977695
Illnesses of mother Severe depression	0.0076 (0.0843)	0.9284	0.977695
Mouth or teeth dental problems Loose teeth	-0.0067 (0.0764)	0.9302	0.977695
Worry too long after embarrassment	-0.0041 (0.0473)	0.9307	0.977695
Any ICDMAIN event in hilmo or causes of death	-0.0045 (0.0537)	0.9337	0.979771
Ankle spacing width	0.0026 (0.0338)	0.9386	0.979885
Average weekly spirits intake	-0.0046 (0.0573)	0.9362	0.979885
Hair colour (natural before greying) Dark brown	0.0026 (0.0353)	0.9405	0.979885
Handedness (chirality or laterality) Left handed	-0.007 (0.0909)	0.9382	0.979885
Intake of sugar added to coffee	0.0077 (0.106)	0.942	0.979885
Leg fat percentage (right)	-0.0025 (0.0337)	0.9418	0.979885
SHBG (quantile)	-0.003 (0.0404)	0.9398	0.979885
Trunk fat percentage	-0.0026 (0.0344)	0.9398	0.979885
Disorders of lens	0.0051 (0.0717)	0.9436	0.979939
Medication for cholesterol blood pressure diabetes or take exogenous hormones Cholesterol lowering medication	0.0038 (0.0535)	0.9441	0.979939
Illnesses of siblings High blood pressure	0.0035 (0.0512)	0.9454	0.980225
LDL direct (quantile)	0.0034 (0.0522)	0.948	0.980796
Whole body fat mass	-0.0022 (0.0337)	0.9478	0.980796
Nerve nerve root and plexus disorders	-0.0039 (0.064)	0.9512	0.983044
Illness injury bereavement stress in last 2 years Death of a close relative	0.0056 (0.1109)	0.9596	0.987871
Illnesses of mother High blood pressure	0.0028 (0.0562)	0.9597	0.987871
Illnesses of siblings Heart disease	-0.0036 (0.0679)	0.9572	0.987871
Non cancer illness code self reported gout	0.0027 (0.0543)	0.96	0.987871
Apoliprotein B (quantile)	0.0023 (0.0519)	0.9645	0.98931
Felt distant from other people in past month	-0.0046 (0.1011)	0.9639	0.98931
Job coding higher education teaching professional university lecturer or professor (including college or university head or vice chancellor)	0.0045 (0.0995)	0.9639	0.98931
Disorders of synovium and tendon	0.0046 (0.1142)	0.968	0.991288
Eye problems or disorders None of the above	0.0037 (0.0937)	0.9685	0.991288
Diagnoses main ICD10 S52 Fracture of forearm	0.003 (0.1015)	0.9763	0.992862
Fed up feelings	-0.0016 (0.044)	0.9716	0.992862
Injury poisoning and certain other consequences of external causes	0.0022 (0.0646)	0.9734	0.992862
Neutrophill percentage	0.0014 (0.0412)	0.9732	0.992862
Number of pregnancy terminations	0.0023 (0.081)	0.9773	0.992862
Past tobacco smoking	-0.0013 (0.0405)	0.9742	0.992862
Trunk fat mass	-0.001 (0.0336)	0.9772	0.992862
Illnesses of father None of the above (group 1)	-0.0021 (0.0783)	0.9788	0.993331
Comparative height size at age 10	-0.0008 (0.0335)	0.9808	0.994307
Creatinine (quantile)	0.0007 (0.0349)	0.9849	0.994654
Difference in mobile phone use compared to two years previously	0.0018 (0.0931)	0.9847	0.994654
Glycated haemoglobin (quantile)	-0.0008 (0.0355)	0.9831	0.994654
Pain type(s) experienced in last month Knee pain	-0.001 (0.0526)	0.9853	0.994654
Lymphocyte percentage	0.0006 (0.0393)	0.987	0.99532
3mm asymmetry angle (right)	0.0004 (0.0815)	0.9964	0.9993
Cylindrical power (left)	0.0005 (0.1007)	0.9964	0.9993
Diagnoses main ICD10 R31 Unspecified haematuria	0.0009 (0.1029)	0.9931	0.9993
Diastolic blood pressure manual reading	-0.0005 (0.0905)	0.9957	0.9993
Ever smoked	-7.5654e-05 (0.0418)	0.9986	0.9993
Medication for cholesterol blood pressure diabetes or take exogenous hormones Hormone replacement therapy	-0.0007 (0.095)	0.9944	0.9993
Phosphate (quantile)	3.6164e-05 (0.042)	0.9993	0.9993
Weight change during worst episode of depression Stayed about the same or was on a diet	-0.0002 (0.0836)	0.9977	0.9993
