# Supplementary material for: Phenome-wide genetic-correlation analysis and genetically informed causal inference of amyotrophic lateral sclerosis
Source: Hum Genet. 2023 Feb 11;142(8):1173–83. doi: 10.1007/s00439-023-02525-5 (PMC10449723; doi:10.1007/s00439-023-02525-5)
Supplement: Supplementary file 6 — Supplementary file6 (XLSX 18 KB) [file 439_2023_2525_MOESM6_ESM.xlsx]

## Sheet: Supplemental Table 5
Supplemental Table 5. Sex-stratified ALS genetic correlations. rg: genetic correlation; Q value: false discovery rate q value.
Phenotypes	FEMALE				MALE				F vs. M
	rg	Std Err	p value	Q value	rg	Std Err	p value	Q value	z score	p value
Average weekly beer plus cider intake	0.0516	0.072	0.4741	0.4741	0.2162	0.0589	0.0002	0.0015	-1.76946	0.0768168
Ever contemplated self harm	-0.3605	0.0924	9.61e-05	0.000328571	-0.095	0.1195	0.4269	0.4269	-1.75762	0.0788117
Types of transport used excluding work Walk	-0.3257	0.0645	4.45e-07	1.02e-05	-0.1569	0.0768	0.0409	0.0537429	-1.68308	0.0923586			s
Mental health problems ever diagnosed by a professional Panic attacks	0.5678	0.1695	0.0008	0.00153333	0.2111	0.1548	0.1727	0.185036	1.55391	0.120206
Duration screen displayed	0.345	0.0635	5.62e-08	2.58e-06	0.1993	0.0723	0.0058	0.0153947	1.51414	0.129991
Duration of moderate activity	0.2812	0.0824	0.0006	0.00125454	0.1238	0.0667	0.0636	0.0773514	1.48473	0.137615
Time to complete round	0.1948	0.0458	2.07e-05	0.00015903	0.1046	0.0486	0.0314	0.0455806	1.3507	0.176792
FI7 synonym	-0.3396	0.1006	0.0007	0.0014	-0.1413	0.1141	0.2158	0.220705	-1.30361	0.192365
Number of attempts	0.3407	0.0901	0.0002	0.000541176	0.1786	0.0873	0.0407	0.0537429	1.29208	0.196329
Average weekly red wine intake	-0.2512	0.062	5.07e-05	0.000291646	-0.1427	0.0579	0.0138	0.025875	-1.279	0.200896
Time spent using computer	-0.2279	0.0572	6.7e-05	0.000308338	-0.1296	0.0517	0.0121	0.0236739	-1.27493	0.202333
Leisure or social activities Religious group	-0.1736	0.0644	0.007	0.00825641	-0.2877	0.0679	2.27e-05	0.00034116	1.21924	0.222753
Ever thought that life not worth living	-0.2587	0.0657	8.12e-05	0.000325596	-0.1277	0.0968	0.1872	0.195907	-1.11975	0.26282
Milk type used Semi skimmed	0.1925	0.0832	0.0206	0.0215364	0.3953	0.1742	0.0232	0.036	-1.05051	0.293483
Usual side of head for mobile phone use Equally left and right	-0.3179	0.1018	0.0018	0.00295714	-0.1673	0.1048	0.1102	0.120951	-1.03077	0.302646
Signal to noise ratio SNR of triplet left	0.4185	0.1535	0.0064	0.00774737	0.2188	0.1301	0.0927	0.105525	0.992461	0.320973
Types of physical activity in last 4 weeks Light DIY eg pruning watering the lawn	-0.2256	0.0646	0.0005	0.00109524	-0.141	0.0608	0.0204	0.0327857	-0.953649	0.340261
Invitation to complete online 24 hour recall dietary questionnaire acceptance	-0.3553	0.0828	1.8e-05	0.00015903	-0.266	0.0788	0.0007	0.00286364	-0.781254	0.434653
Qualifications Other professional qualifications eg nursing teaching	-0.2164	0.0563	0.0001	0.000328571	-0.1464	0.0756	0.0528	0.066	-0.742622	0.45771
Age started wearing glasses or contact lenses	0.1934	0.0539	0.0003	0.000766667	0.2476	0.053	2.99e-06	0.000134627	-0.717003	0.473372
Usual side of head for mobile phone use Right	0.2423	0.0692	0.0005	0.00109524	0.1749	0.0804	0.0295	0.04425	0.635374	0.525184
Number of correct matches in round	-0.2981	0.1089	0.0062	0.00774737	-0.2046	0.1005	0.0418	0.0537429	-0.630958	0.528068
Plays computer games	-0.2593	0.0561	3.73e-06	5.72e-05	-0.2099	0.0577	0.0003	0.0016875	-0.613842	0.53932
Prospective memory result	0.2831	0.0922	0.0021	0.00322	0.2098	0.0877	0.0168	0.03024	0.576039	0.564589
Leisure or social activities Adult education class	-0.236	0.0643	0.0002	0.000541176	-0.3101	0.131	0.0179	0.0309808	0.507779	0.611609
Hearing difficulty or problems with background noise	-0.183	0.0592	0.002	0.00317241	-0.2213	0.065	0.0007	0.00286364	0.435631	0.663104
Answered sexual history questions	0.1839	0.0742	0.0132	0.0144571	0.23	0.0905	0.011	0.0225	-0.393918	0.693642
Victim of sexual assault	-0.3079	0.1077	0.0042	0.00552	-0.2396	0.143	0.0938	0.105525	-0.381521	0.702817
Dried fruit intake	-0.1588	0.0581	0.0063	0.00774737	-0.1295	0.0557	0.0201	0.0327857	-0.364036	0.715831
Leisure or social activities Pub or social club	0.2128	0.0725	0.0033	0.0046	0.2414	0.0552	1.24e-05	0.000278055	-0.313864	0.753625
Skin colour	0.1456	0.0415	0.0005	0.00109524	0.1289	0.0453	0.0044	0.0132	0.271829	0.785753
Cheese intake	-0.1745	0.0538	0.0012	0.00204444	-0.1538	0.0564	0.0064	0.0153947	-0.265572	0.790569
Leisure or social activities Other group activity	-0.316	0.0786	5.79e-05	0.000296025	-0.2883	0.0924	0.0018	0.00623077	-0.228344	0.819379
Qualifications College or University degree	-0.147	0.0448	0.001	0.00184	-0.1609	0.0442	0.0003	0.0016875	0.220867	0.825196
Qualifications A levels or AS levels or equivalent	-0.1701	0.0459	0.0002	0.000541176	-0.155	0.0543	0.0043	0.0132	-0.212375	0.831814
Childhood sunburn occasions	-0.2056	0.0489	2.66e-05	0.000174918	-0.1927	0.0474	4.76e-05	0.00053586	-0.18942	0.849764
Types of transport used excluding work Public transport	-0.1883	0.0834	0.024	0.0245333	-0.2092	0.0759	0.0059	0.0153947	0.185338	0.852964
Qualifications None of the above	0.121	0.0487	0.013	0.0144571	0.1319	0.0485	0.0065	0.0153947	-0.158589	0.873992
Number of diet questionnaires completed	-0.2599	0.0897	0.0038	0.00514118	-0.2814	0.1075	0.0089	0.020025	0.153562	0.877955
Number of incorrect matches in round	0.1625	0.0538	0.0025	0.00359375	0.1504	0.0582	0.0098	0.021	0.152668	0.87866
FI3 word interpolation	-0.1976	0.0803	0.0138	0.0147628	-0.1822	0.0893	0.0412	0.0537429	-0.128233	0.897965
Time spent watching television TV	0.1411	0.0433	0.0011	0.00194615	0.147	0.0466	0.0016	0.006	-0.0927502	0.926102
Other gastritis incl Duodenitis	0.3221	0.1213	0.0079	0.009085	0.3042	0.1794	0.0899	0.105525	0.0826562	0.934125
Number of fluid intelligence questions attempted within time limit	-0.2954	0.0752	8.49e-05	0.000325596	-0.3029	0.0878	0.0006	0.00286364	0.0648776	0.948271
Fluid intelligence score	-0.218	0.0506	1.64e-05	0.00015903	-0.2189	0.0574	0.0001	0.0009	0.0117618	0.990616
