# Supplementary material for: Phenome-wide genetic-correlation analysis and genetically informed causal inference of amyotrophic lateral sclerosis
Source: Hum Genet. 2023 Feb 11;142(8):1173–83. doi: 10.1007/s00439-023-02525-5 (PMC10449723; doi:10.1007/s00439-023-02525-5)
Supplement: Supplementary file 7 — Supplementary file7 (XLSX 12 KB) [file 439_2023_2525_MOESM7_ESM.xlsx]

## Sheet: Supplemental Table 6
Supplemental Table 6: ASL genetic causal proportion (GCP) surviving FDR multiple testing correction (FDR q<0.05). Positive and negative gĉp values reflect the direction of the putative causal effect (i.e., phenotype #1 → phenotype #2 and phenotype #2 → phenotype #1, respectively) while the sign of the effect is given by the rho statistics. The putative causal effect are oriented in accordance wit…
Putative causal effect	Estimated gcp (std err)	estimated rho (std err)	p value	Q value
Other gastritis (incl Duodenitis) →ALS	0.50(0.13)	0.28(0.09)	1.25893e-29	5.79106e-28
ALS →Ever diagnosed by a professional Panic attacks	0.79(0.14)	0.32(0.12)	5.01187e-15	1.15273e-13
ALS → Duration screen displayed	0.49(0.15)	0.19(0.10)	6.30957e-07	9.67468e-06
ALS → Leisure or social activities: Other group activity	0.66(0.21)	-0.29(0.07)	0.0001	0.00115
ALS → Number of diet questionnaires completed	0.67(0.21)	-0.26(0.08)	0.000794328	0.00730782
ALS → Number of attempts	0.42(0.15)	0.18(0.11)	0.001	0.00766667
ALS → Prospective memory result	0.35(0.15)	-0.17(0.10)	0.00501187	0.0329352
