# Supplementary material for: Phenome-wide genetic-correlation analysis and genetically informed causal inference of amyotrophic lateral sclerosis
Source: Hum Genet. 2023 Feb 11;142(8):1173–83. doi: 10.1007/s00439-023-02525-5 (PMC10449723; doi:10.1007/s00439-023-02525-5)
Supplement: Supplementary file 8 — Supplementary file8 (XLSX 14 KB) [file 439_2023_2525_MOESM8_ESM.xlsx]

## Sheet: Supplemental Table 7
Supplemental Table 7. Sex-stratifed ASL genetic causal proportion (gcp). The putative causal effect are oriented in accordance with positive gcp values. gcp: genetic causal proportion; rho: LCV-based genetic correlation; SE: standard error.
Phenotype	Females						Males						F v M
	gcp	gcp std err	gcp P value	gcp Q value	rho	rho std err	gcp	gcp std err	gcp P value	gcp Q value	rho	rho std err	z score	p value
Skin colour → ALS	0.24	0.15	0.158489	0.375369	0.11	0.05	0.54	0.25	0.00316228	0.0245076	0.12	0.05	-1.02899	0.303484
ALS → Duration screen displayed	0.6	0.23	0.00398107	0.0179148	0.24	0.11	0.32	0.17	0.1	0.62	0.13	0.1	0.978997	0.327581
ALS → Prospective memory result	0.57	0.27	0.0630957	0.202808	0.18	0.13	0.26	0.19	0.398107	0.912007	0.15	0.1	0.938963	0.34775
ALS → Fluid intelligence score	0.6	0.26	0.0199526	0.0690668	-0.16	0.07	0.01	0.58	0.794328	0.912007	-0.17	0.08	0.928242	0.353282
ALS → Number of fluid intelligence questions attempted within time limit	0.59	0.21	0.000251189	0.00161479	-0.15	0.14	0.02	0.58	0.794328	0.912007	-0.23	0.13	0.924054	0.355458
ALS → Time spent using computer	0.64	0.2	6.30957e-06	5.67861e-05	-0.26	0.07	0.15	0.52	0.794328	0.912007	-0.14	0.06	0.879499	0.379131
ALS → Leisure or social activities Other group activity	0.76	0.17	3.16228e-07	3.55757e-06	-0.31	0.08	0.46	0.33	0.199526	0.778685	-0.27	0.1	0.808159	0.418999
ALS → Types of physical activity in last 4 weeks Light DIY eg pruning watering the lawn	0.7	0.2	5.01187e-09	1.12767e-07	-0.2	0.07	0.34	0.44	0.316228	0.816922	-0.12	0.07	0.744845	0.456365
ALS → Time to complete round	0.48	0.32	0.158489	0.375369	0.13	0.07	0	0.57	0.794328	0.912007	0.06	0.07	0.734302	0.462765
Invitation to complete online 24 hour recall dietary questionnaire acceptance → ALS	0.01	0.58	1	1	-0.31	0.09	0.44	0.16	3.16228e-08	4.90153e-07	-0.23	0.09	-0.714684	0.474804
ALS → Cheese intake	0.51	0.3	0.158489	0.375369	-0.17	0.06	0.05	0.57	0.794328	0.912007	-0.13	0.06	0.714145	0.475138
ALS → Plays computer games	0.54	0.21	0.00398107	0.0179148	-0.27	0.06	0.15	0.51	0.630957	0.912007	-0.22	0.06	0.707107	0.4795
ALS → Milk type used Semi skimmed	0.55	0.27	0.0794328	0.223405	0.18	0.09	0.06	0.67	2.51189e-13	7.78686e-12	0.4	0.18	0.678335	0.497559
ALS → Average weekly red wine intake	0.35	0.37	0.501187	0.72753	-0.23	0.07	0.09	0.38	0.251189	0.778685	-0.11	0.07	0.490217	0.62398
ALS → Number of incorrect matches in round	0.39	0.36	0.316228	0.646829	0.12	0.06	0.07	0.56	0.794328	0.912007	0.11	0.06	0.480673	0.630749
ALS → Number of diet questionnaires completed	0.06	0.55	1	1	-0.26	0.09	0.36	0.48	1.25893e-06	1.30089e-05	-0.26	0.12	-0.410959	0.681103
ALS → Usual side of head for mobile phone use Right	0.04	0.58	0.630957	0.788697	0.24	0.07	0.27	0.42	1	1	0.17	0.08	-0.321184	0.748071
Childhood sunburn occasions → ALS	0.16	0.28	1	1	-0.2	0.05	0.3	0.34	1	1	-0.2	0.05	-0.317854	0.750596
ALS → Dried fruit intake	0.46	0.37	0.199526	0.448934	-0.19	0.06	0.28	0.45	0.630957	0.912007	-0.15	0.07	0.30897	0.757344
ALS → Leisure or social activities Pub or social club	0.57	0.27	0.0794328	0.223405	0.2	0.09	0.43	0.37	0.251189	0.778685	0.21	0.07	0.305651	0.759871
Qualifications None of the above → ALS	0.22	0.46	1	1	0.11	0.06	0	0.58	0.794328	0.912007	0.08	0.07	0.297189	0.766322
Leisure or social activities Religious group → ALS	0.07	0.57	0.501187	0.72753	-0.17	0.07	0.27	0.43	0.794328	0.912007	-0.26	0.08	-0.280111	0.779392
ALS → Types of transport used excluding work Public transport	0.25	0.23	0.501187	0.72753	-0.15	0.08	0.36	0.37	0.794328	0.912007	-0.24	0.08	-0.25249	0.800662
ALS → Qualifications College or University degree	0.1	0.45	0.501187	0.72753	-0.14	0.06	0.25	0.49	0.251189	0.778685	-0.14	0.06	-0.225468	0.821615
Qualifications A levels or AS levels or equivalent → ALS	0.01	0.36	0.501187	0.72753	-0.14	0.06	0.12	0.37	0.199526	0.778685	-0.14	0.06	-0.213081	0.831264
ALS → Answered sexual history questions	0.36	0.4	0.398107	0.72753	0.2	0.08	0.26	0.35	0.794328	0.912007	0.24	0.09	0.188144	0.850764
ALS → Time spent watching television TV	0.17	0.51	0.398107	0.72753	0.12	0.05	0.04	0.57	1	1	0.11	0.05	0.169967	0.865036
ALS → Hearing difficulty or problems with background noise	0.11	0.53	0.316228	0.646829	-0.19	0.06	0	0.58	1	1	-0.25	0.08	0.140005	0.888656
ALS → Leisure or social activities Adult education class	0.05	0.58	0.630957	0.788697	-0.28	0.07	0.14	0.28	0.794328	0.912007	-0.34	0.13	-0.139741	0.888865
Age started wearing glasses or contact lenses → ALS	0.01	0.58	0.794328	0.940652	0.18	0.07	0.03	0.58	0.794328	0.912007	0.23	0.07	-0.024383	0.980547
