# Supplementary material for: Phenome-wide genetic-correlation analysis and genetically informed causal inference of amyotrophic lateral sclerosis
Source: Hum Genet. 2023 Feb 11;142(8):1173–83. doi: 10.1007/s00439-023-02525-5 (PMC10449723; doi:10.1007/s00439-023-02525-5)
Supplement: Supplementary file 9 — Supplementary file9 (XLSX 13 KB) [file 439_2023_2525_MOESM9_ESM.xlsx]

## Sheet: Supplemental Table 8
Supplemental Table 8: Genetic correlations among ALS genetically-correlated traits surviving multiple testing correction (FDR q < 0.05). rg: genetic correlation; Q value: false discovery rate q value.
Phenotypes	rg (std err)	p value	Q value
Duration screen displayed -- Number of attempts	0.8977 (0.0184)	<1E-300	<1E-300
Duration screen displayed -- Prospective memory result	-0.8981 (0.0197)	<1E-300	<1E-300
Number of attempts -- Prospective memory result	-0.9916 (0.0055)	<1E-300	<1E-300
Duration screen displayed -- Number of diet questionnaires completed	-0.6295 (0.0514)	1.659e-34	8.715e-34
Duration screen displayed -- Leisure or social activities Other group activity	-0.442 (0.0435)	2.9523e-24	1.239e-23
Number of diet questionnaires completed -- Prospective memory result	0.63 (0.0656)	7.6568e-22	2.681e-21
Number of attempts -- Number of diet questionnaires completed	-0.6125 (0.0669)	5.2746e-20	1.581e-19
Leisure or social activities Other group activity -- Prospective memory result	0.4697 (0.0516)	9.2284e-20	2.42287e-19
Leisure or social activities Other group activity -- Number of attempts	-0.436 (0.0521)	5.9504e-17	1.38833e-16
Leisure or social activities Other group activity -- Number of diet questionnaires completed	0.4409 (0.0598)	1.6256e-13	3.423e-13
Mental health problems ever diagnosed by a professional Panic attacks -- Other gastritis (incl Duodenitis)	0.5571 (0.1177)	2.2317e-06	4.25727e-06
Number of diet questionnaires completed -- Other gastritis (incl Duodenitis)	-0.3792 (0.0854)	8.9041e-06	1.5575e-05
Leisure or social activities Other group activity -- Other gastritis (incl Duodenitis)	-0.3927 (0.0904)	1.4139e-05	2.27769e-05
Duration screen displayed -- Mental health problems ever diagnosed by a professional Panic attacks	0.2834 (0.0762)	0.0002	0.0003
Mental health problems ever diagnosed by a professional Panic attacks -- Number of attempts	0.3249 (0.0896)	0.0003	0.00042
Mental health problems ever diagnosed by a professional Panic attacks -- Prospective memory result	-0.3087 (0.0903)	0.0006	0.0007875
Other gastritis incl Duodenitis -- Prospective memory result	-0.2225 (0.0853)	0.0091	0.0112412
Number of attempts -- Other gastritis (incl Duodenitis)	0.1986 (0.083)	0.0167	0.0194833
