# Supplementary material for: Phenome-wide genetic-correlation analysis and genetically informed causal inference of amyotrophic lateral sclerosis
Source: Hum Genet. 2023 Feb 11;142(8):1173–83. doi: 10.1007/s00439-023-02525-5 (PMC10449723; doi:10.1007/s00439-023-02525-5)
Supplement: Supplementary file 10 — Supplementary file10 (XLSX 10 KB) [file 439_2023_2525_MOESM10_ESM.xlsx]

## Sheet: Supplemental Table 9
Supplemental Table 9: Genetic correlation of Alzheimer's disease with traits identified by the LCV analysis.
Phenotype	rg	se	p
Duration screen displayed	0.1102	0.0432	0.0108
Leisure/social activities: Other group activity	0.0525	0.0532	0.3235
Mental health problems ever diagnosed by a professional: Panic attacks	-0.0246	0.0778	0.7513
Number of attempts	0.0229	0.0526	0.664
Number of diet questionnaires completed	-0.0348	0.0542	0.5203
Other gastritis (incl. Duodenitis)	-0.0361	0.0788	0.6468
Prospective memory result	0.0332	0.055	0.5455
