# Supplementary material for: Phenome-wide genetic-correlation analysis and genetically informed causal inference of amyotrophic lateral sclerosis
Source: Hum Genet. 2023 Feb 11;142(8):1173–83. doi: 10.1007/s00439-023-02525-5 (PMC10449723; doi:10.1007/s00439-023-02525-5)
Supplement: Supplementary file 11 — Supplementary file11 (XLSX 21 KB) [file 439_2023_2525_MOESM11_ESM.xlsx]

## Sheet: Supplemental Table 10
Supplemental Table 10. Bidirectional MR analysis of ALS putative causal effects identified by the LCV test.
exposure	outcome	method	nsnp	b	se	pval	R^2	Legenda
amyotrophic lateral sclerosis	Duration screen displayed	MR Egger	65	-0.0165538	0.0276729	0.551855	0.129532	pval <0.05
		Weighted median	65	0.0175445	0.0129238	0.174611
		Inverse variance weighted	65	0.0333236	0.0103138	0.00123369
		Simple mode	65	0.0178356	0.0277612	0.522867
		Weighted mode	65	0.0128965	0.0197345	0.515777
Duration screen displayed	amyotrophic lateral sclerosis	MR Egger	56	0.266664	0.289186	0.360567	0.0111557
		Weighted median	56	0.150075	0.114472	0.18985
		Inverse variance weighted	56	0.230748	0.0902313	0.0105489
		Simple mode	56	-0.0399734	0.294762	0.892623
		Weighted mode	56	-0.0399734	0.260964	0.87882
amyotrophic lateral sclerosis	Leisure or social activities Other group activity	MR Egger	65	-0.000533753	0.00634414	0.933217	0.129532
		Weighted median	65	-0.00579148	0.00313918	0.0650516
		Inverse variance weighted	65	-0.00643336	0.00231879	0.00552962
		Simple mode	65	-0.00910337	0.00661301	0.173437
		Weighted mode	65	-0.00704983	0.00481892	0.148375
Leisure or social activities Other group activity	amyotrophic lateral sclerosis	MR Egger	44	2.18186	1.31445	0.104385	0.000509806
		Weighted median	44	0.385638	0.532193	0.468685
		Inverse variance weighted	44	0.00279613	0.464753	0.9952
		Simple mode	44	0.730283	1.12651	0.520257
		Weighted mode	44	0.688094	1.11823	0.541571
amyotrophic lateral sclerosis	Mental health problems ever diagnosed by a professional Panic attacks	MR Egger	65	-0.00243843	0.0057432	0.672591	0.129532
		Weighted median	65	0.00159754	0.00287491	0.578427
		Inverse variance weighted	65	0.00177888	0.00209403	0.395603
		Simple mode	65	0.00895476	0.00641312	0.167443
		Weighted mode	65	0.00353161	0.00492638	0.476058
Mental health problems ever diagnosed by a professional Panic attacks	amyotrophic lateral sclerosis	MR Egger	20	0.0204226	1.65686	0.990301	0.000208389
		Weighted median	20	0.12329	0.811866	0.879297
		Inverse variance weighted	20	0.481827	0.593174	0.416628
		Simple mode	20	-0.194892	1.7547	0.912727
		Weighted mode	20	-0.127331	1.49654	0.933085
amyotrophic lateral sclerosis	Number of attempts	MR Egger	65	-0.00359047	0.010074	0.722726	0.129532
		Weighted median	65	0.0102555	0.00506088	0.0427218
		Inverse variance weighted	65	0.0137932	0.00374584	0.000231155
		Simple mode	65	0.0084695	0.00997291	0.398907
		Weighted mode	65	0.00942072	0.00793261	0.239382
Number of attempts	amyotrophic lateral sclerosis	MR Egger	43	0.173535	0.89381	0.847015	0.00134664
		Weighted median	43	0.336286	0.324706	0.30036
		Inverse variance weighted	43	0.593732	0.262286	0.0235938
		Simple mode	43	0.460994	0.709309	0.519283
		Weighted mode	43	0.503559	0.671847	0.457726
amyotrophic_lateral_sclerosis	Prospective_memory_result	MR Egger	65	-0.0146385	0.0138241	0.293682	0.129532
		Weighted median	65	0.00764297	0.00677469	0.25925
		Inverse variance weighted	65	0.0166909	0.00523565	0.00143289
		Simple mode	65	0.00624205	0.0130429	0.633868
		Weighted mode	65	0.00432877	0.00948451	0.649645
Prospective_memory_result	amyotrophic_lateral_sclerosis	MR Egger	45	-0.996174	0.567271	0.0861955	0.00227471
		Weighted median	45	0.390463	0.26224	0.136499
		Inverse variance weighted	45	0.512352	0.215941	0.0176612
		Simple mode	45	0.650505	0.54994	0.243215
		Weighted mode	45	0.602427	0.525847	0.258141
amyotrophic lateral sclerosis	Number of diet questionnaires completed	MR Egger	65	0.00741611	0.0242652	0.760896	0.129532
		Weighted median	65	-0.0167972	0.0136803	0.219507
		Inverse variance weighted	65	-0.0136023	0.00886305	0.124854
		Simple mode	65	-0.00477967	0.0280843	0.865398
		Weighted mode	65	-0.0101784	0.0222832	0.649381
Number of diet questionnaires completed	amyotrophic lateral sclerosis	MR Egger	26	0.0685361	0.362485	0.851626	0.00540408
		Weighted median	26	-0.293956	0.165547	0.0757875
		Inverse variance weighted	26	-0.329185	0.136231	0.0156761
		Simple mode	26	-0.49304	0.337489	0.156497
		Weighted mode	26	-0.438523	0.305216	0.163184
amyotrophic lateral sclerosis	Other gastritis (incl Duodenitis)	MR Egger	65	-0.00207827	0.0021967	0.347719	0.129532
		Weighted median	65	-0.00150497	0.0012329	0.222208
		Inverse variance weighted	65	-0.00110789	0.000802914	0.167638
		Simple mode	65	-0.00138973	0.00250828	0.58147
		Weighted mode	65	-0.00208919	0.00180085	0.250312
Other_gastritis_(incl_Duodenitis)	amyotrophic_lateral_sclerosis	MR Egger	15	-1.88271	4.6703	0.693408	2.5902e-05
		Weighted median	15	0.535356	2.25829	0.812609
		Inverse variance weighted	15	1.53272	1.80726	0.396388
		Simple mode	15	-0.139768	3.97068	0.972417
		Weighted mode	15	0.199818	3.73741	0.958117
Heterogeneity
exposure	outcome	method	Q	Q df	Q pval
amyotrophic lateral sclerosis	Duration screen displayed	MR Egger	103.664	63	0.000953122
		Inverse variance weighted	109.83	64	0.000321637
Duration screen displayed	amyotrophic lateral sclerosis	MR Egger	74.6785	54	0.0326516
		Inverse variance weighted	74.7022	55	0.0397324
amyotrophic lateral sclerosis	Leisure or social activities Other group activity	MR Egger	87.9478	63	0.0206639
		Inverse variance weighted	89.3412	64	0.019927
Leisure or social activities Other group activity	amyotrophic lateral sclerosis	MR Egger	65.5292	42	0.0115617
		Inverse variance weighted	70.3969	43	0.00525235
amyotrophic lateral sclerosis	Mental health problems ever diagnosed by a professional Panic attacks	MR Egger	76.0191	63	0.125722
		Inverse variance weighted	76.7702	64	0.131486
Mental health problems ever diagnosed by a professional Panic attacks	amyotrophic lateral sclerosis	MR Egger	19.6462	18	0.353085
		Inverse variance weighted	19.744	19	0.410126
amyotrophic lateral sclerosis	Number of attempts	MR Egger	78.6469	63	0.0883287
		Inverse variance weighted	82.9353	64	0.055925
Number of attempts	amyotrophic lateral sclerosis	MR Egger	61.9616	41	0.0188221
		Inverse variance weighted	62.3277	42	0.0224048
amyotrophic_lateral_sclerosis	Prospective_memory_result	MR Egger	90.5261	63	0.013115
		Inverse variance weighted	99.0403	64	0.00326097
Prospective_memory_result	amyotrophic_lateral_sclerosis	MR Egger	60.2732	43	0.0419107
		Inverse variance weighted	71.5993	44	0.00533771
amyotrophic lateral sclerosis	Number of diet questionnaires completed	MR Egger	67.2475	63	0.333844
		Inverse variance weighted	68.172	64	0.337356
Number of diet questionnaires completed	amyotrophic lateral sclerosis	MR Egger	37.2327	24	0.0414752
		Inverse variance weighted	39.4019	25	0.0335614
amyotrophic lateral sclerosis	Other gastritis (incl Duodenitis)	MR Egger	60.1872	63	0.577208
		Inverse variance weighted	60.4124	64	0.604103
Other_gastritis_(incl_Duodenitis)	amyotrophic_lateral_sclerosis	MR Egger	16.0841	13	0.244618
		Inverse variance weighted	16.866	14	0.263387
Pleiotropy
exposure	outcome	egger intercept	se	pval
amyotrophic lateral sclerosis	Duration screen displayed	0.0041128	0.00212447	0.0573678
Duration screen displayed	amyotrophic lateral sclerosis	-0.000919718	0.00702864	0.896378
amyotrophic lateral sclerosis	Leisure or social activities Other group activity	-0.000486807	0.000487267	0.32159
Leisure or social activities Other group activity	amyotrophic lateral sclerosis	-0.013733	0.00777487	0.084609
amyotrophic lateral sclerosis	Mental health problems ever diagnosed by a professional Panic attacks	0.000348101	0.000441215	0.433095
Mental health problems ever diagnosed by a professional Panic attacks	amyotrophic lateral sclerosis	0.00320448	0.0107044	0.768095
amyotrophic lateral sclerosis	Number of attempts	0.00143343	0.000773393	0.0685042
Number of attempts	amyotrophic lateral sclerosis	0.00428763	0.00871127	0.625207
amyotrophic_lateral_sclerosis	Prospective_memory_result	0.00258337	0.00106128	0.0177713
Prospective_memory_result	amyotrophic_lateral_sclerosis	0.0236754	0.00832881	0.00681841
amyotrophic lateral sclerosis	Number of diet questionnaires completed	-0.00173477	0.00186407	0.355594
Number of diet questionnaires completed	amyotrophic lateral sclerosis	-0.0122401	0.0103512	0.248598
amyotrophic lateral sclerosis	Other gastritis (incl Duodenitis)	8.00716e-05	0.00016872	0.636726
Other_gastritis_(incl_Duodenitis)	amyotrophic_lateral_sclerosis	0.0100919	0.0126944	0.440894
